# Supplementary material for: Local accessory gene sharing among Egyptian Campylobacter potentially promotes the spread of antimicrobial resistance
Source: Microb Genom. 2022 Jun 8;8(6):mgen000834. doi: 10.1099/mgen.0.000834 (PMC9455717; doi:10.1099/mgen.0.000834)
Supplement: Supplementary material 3 [file mgen-8-834-s003.xlsx]

## Sheet: TableS1
Supplementary Table 1: Isolates analysed in this study
		identifier	year	isolate	country	source	species	dataset	poppunk cluster	Sequence type (ST)	Clonal complex (CC)	BioProject	Accession	pubMLST	Genome size (bp)	contigs
		7617_S26_Egypt26	2018	S26_Egypt26	Egypt	chicken	Campylobacter jejuni	Cairo	1	354	ST-354CC	PRJNA576513	TBC	NA	1753298	74
		7618_S27_Egypt27	2018	S27_Egypt27	Egypt	chicken	Campylobacter jejuni	Cairo	1	122	ST-206CC	PRJNA576513	TBC	NA	1750050	101
		7619_S29_Egypt29	2018	S29_Egypt29	Egypt	dairy products	Campylobacter jejuni	Cairo	1	1519	ST-21CC	PRJNA576513	TBC	NA	1683829	101
		7620_S32_Egypt32	2018	S32_Egypt32	Egypt	dairy products	Campylobacter jejuni	Cairo	1	464	ST-464CC	PRJNA576513	TBC	NA	1772477	70
		7621_S33_Egypt33	2017	S33_Egypt33	Egypt	dairy products	Campylobacter jejuni	Cairo	1	48	ST-48CC	PRJNA576513	TBC	NA	1649732	43
		7622_S35_Egypt35	2018	S35_Egypt35	Egypt	dairy products	Campylobacter jejuni	Cairo	1	3769	ST-21CC	PRJNA576513	TBC	NA	1623267	51
		7623_S36_Egypt36	2018	S36_Egypt36	Egypt	dairy products	Campylobacter jejuni	Cairo	1	2274		PRJNA576513	TBC	NA	1781313	87
		7624_S37_Egypt37	2018	S37_Egypt37	Egypt	dairy products	Campylobacter jejuni	Cairo	1	1033	ST-1034CC	PRJNA576513	TBC	NA	1626884	67
		7625_S38_Egypt38	2017	S38_Egypt38	Egypt	dairy products	Campylobacter jejuni	Cairo	1	50	ST-21CC	PRJNA576513	TBC	NA	1714745	64
		7626_S39_Egypt39	2017	S39_Egypt39	Egypt	dairy products	Campylobacter coli	Cairo	2	827	ST-828CC	PRJNA576513	TBC	NA	1735704	292
		7627_S41_Egypt41	2018	S41_Egypt41	Egypt	dairy products	Campylobacter jejuni	Cairo	1	945	ST-1287CC	PRJNA576513	TBC	NA	1732679	187
		7628_S42_Egypt42	2018	S42_Egypt42	Egypt	dairy products	Campylobacter jejuni	Cairo	1	50	ST-21CC	PRJNA576513	TBC	NA	1750905	99
		7629_S45_Egypt45	2017	S45_Egypt45	Egypt	human	Campylobacter jejuni	Cairo	1	50	ST-21CC	PRJNA576513	TBC	NA	1677485	95
		7630_S46_Egypt46	2018	S46_Egypt46	Egypt	human	Campylobacter jejuni	Cairo	1	50	ST-21CC	PRJNA576513	TBC	NA	1712012	67
		7631_S47_Egypt47	2017	S47_Egypt47	Egypt	human	Campylobacter jejuni	Cairo	1	46	ST-206CC	PRJNA576513	TBC	NA	1686724	81
		7632_Egypt24	2017	Egypt24	Egypt	chicken	Campylobacter jejuni	Cairo	1	824	ST-257CC	PRJNA576513	SRR10257529	NA	1744569	53
		7633_Egypt25	2018	Egypt25	Egypt	chicken	Campylobacter jejuni	Cairo	1	464	ST-464CC	PRJNA576513	SRR10257528	NA	1759714	27
		7634_Egypt26	2018	Egypt26	Egypt	chicken	Campylobacter jejuni	Cairo	1	354	ST-354CC	PRJNA576513	SRR10257527	NA	1705261	17
		7635_Egypt27	2018	Egypt27	Egypt	chicken	Campylobacter jejuni	Cairo	1	19	ST-21CC	PRJNA576513	SRR10257525	NA	1653574	19
		7636_Egypt28	2017	Egypt28	Egypt	chicken	Campylobacter jejuni	Cairo	1	464	ST-464CC	PRJNA576513	SRR10257524	NA	1787689	30
		7637_Egypt29	2018	Egypt29	Egypt	dairy products	Campylobacter jejuni	Cairo	1	2254	ST-257CC	PRJNA576513	SRR10257523	NA	1654960	12
		7638_Egypt30	2018	Egypt30	Egypt	dairy products	Campylobacter jejuni	Cairo	1	262	ST-21CC	PRJNA576513	SRR10257522	NA	1652327	24
		7639_Egypt31	2018	Egypt31	Egypt	dairy products	Campylobacter jejuni	Cairo	1	50	ST-21CC	PRJNA576513	SRR10257521	NA	1676351	20
		7640_Egypt32	2018	Egypt32	Egypt	dairy products	Campylobacter jejuni	Cairo	1	1519	ST-21CC	PRJNA576513	SRR10257520	NA	1684549	44
		7641_Egypt33	2017	Egypt33	Egypt	dairy products	Campylobacter jejuni	Cairo	1	2844	ST-460CC	PRJNA576513	SRR10257519	NA	1764532	36
		7642_Egypt34	2018	Egypt34	Egypt	dairy products	Campylobacter jejuni	Cairo	1	262	ST-21CC	PRJNA576513	SRR10257518	NA	1659609	92
		7643_Egypt35	2018	Egypt35	Egypt	dairy products	Campylobacter jejuni	Cairo	1	262	ST-21CC	PRJNA576513	SRR10257517	NA	1649261	29
		7644_Egypt36	2018	Egypt36	Egypt	dairy products	Campylobacter jejuni	Cairo	1	48	ST-48CC	PRJNA576513	SRR10257516	NA	1653866	64
		7645_Egypt37	2018	Egypt37	Egypt	dairy products	Campylobacter jejuni	Cairo	1	48	ST-48CC	PRJNA576513	SRR10257514	NA	1682839	17
		7646_Egypt38	2017	Egypt38	Egypt	dairy products	Campylobacter coli	Cairo	2	1059	ST-828CC	PRJNA576513	SRR10257513	NA	1742804	34
		7647_Egypt39	2017	Egypt39	Egypt	dairy products	Campylobacter jejuni	Cairo	1	400	ST-353CC	PRJNA576513	SRR10257512	NA	1759174	63
		7648_Egypt40	2017	Egypt40	Egypt	dairy products	Campylobacter jejuni	Cairo	1	50	ST-21CC	PRJNA576513	SRR10257510	NA	1700241	49
		7649_Egypt41	2018	Egypt41	Egypt	dairy products	Campylobacter jejuni	Cairo	1	354	ST-354CC	PRJNA576513	SRR10257509	NA	1709885	54
		7650_Egypt42	2018	Egypt42	Egypt	dairy products	Campylobacter jejuni	Cairo	1	42	ST-42CC	PRJNA576513	SRR10257508	NA	1619138	20
		7651_Egypt43	2018	Egypt43	Egypt	human	Campylobacter jejuni	Cairo	1	1044	ST-658CC	PRJNA576513	SRR10257507	NA	1614707	19
		7652_Egypt44	2017	Egypt44	Egypt	human	Campylobacter jejuni	Cairo	1	122	ST-206CC	PRJNA576513	SRR10257506	NA	1684108	23
		7653_Egypt45	2017	Egypt45	Egypt	human	Campylobacter jejuni	Cairo	1	2844	ST-460CC	PRJNA576513	SRR10257505	NA	1724311	48
		7654_Egypt46	2018	Egypt46	Egypt	human	Campylobacter jejuni	Cairo	1	3769	ST-21CC	PRJNA576513	SRR10257503	NA	1619968	25
		7655_Egypt47	2017	Egypt47	Egypt	human	Campylobacter jejuni	Cairo	1	44	ST-21CC	PRJNA576513	SRR10257498	NA	1667601	59
		7656_Egypt48	2018	Egypt48	Egypt	human	Campylobacter jejuni	Cairo	1	572	ST-206CC	PRJNA576513	SRR10257497	NA	1674230	24
		7659_Egypt51	2018	Egypt51	Egypt	human	Campylobacter jejuni	Cairo	1	5222	ST-21CC	PRJNA576513	SRR10257496	NA	1680106	25
		7660_Egypt52	2018	Egypt52	Egypt	human	Campylobacter jejuni	Cairo	1	257	ST-257CC	PRJNA576513	SRR10257495	NA	1737899	23
		7661_Egypt53	2017	Egypt53	Egypt	human	Campylobacter jejuni	Cairo	1			PRJNA576513	SRR10257494	NA	1679945	449
		7662_Egypt54	2018	Egypt54	Egypt	human	Campylobacter jejuni	Cairo	1	21	ST-21CC	PRJNA576513	SRR10257493	NA	1707800	471
		7663_Egypt55	2018	Egypt55	Egypt	human	Campylobacter jejuni	Cairo	1	8633	ST-21CC	PRJNA576513	SRR10257492	NA	1699831	45
		7664_Egypt56	2018	Egypt56	Egypt	human	Campylobacter jejuni	Cairo	1	21	ST-21CC	PRJNA576513	SRR10257491	NA	1671416	26
		7665_Egypt57	2017	Egypt57	Egypt	human	Campylobacter jejuni	Cairo	1	122	ST-206CC	PRJNA576513	SRR10257490	NA	1681713	38
		7666_Egypt58	2017	Egypt58	Egypt	human	Campylobacter jejuni	Cairo	1	464	ST-464CC	PRJNA576513	SRR10257488	NA	1741334	98
		7667_Egypt59	2018	Egypt59	Egypt	human	Campylobacter jejuni	Cairo	1	21	ST-21CC	PRJNA576513	SRR10257487	NA	1714670	26
		7668_Egypt60	2018	Egypt60	Egypt	human	Campylobacter jejuni	Cairo	1	356	ST-353CC	PRJNA576513	SRR10257486	NA	1715835	43
		7669_Egypt61	2018	Egypt61	Egypt	human	Campylobacter jejuni	Cairo	1	5224	ST-573CC	PRJNA576513	SRR10257485	NA	1682877	51
		7670_Egypt62	2017	Egypt62	Egypt	human	Campylobacter jejuni	Cairo	1	464	ST-464CC	PRJNA576513	SRR10257484	NA	1734213	29
		7671_Egypt63	2017	Egypt63	Egypt	human	Campylobacter jejuni	Cairo	1	21	ST-21CC	PRJNA576513	SRR10257483	NA	1700159	13
		7672_Egypt64	2017	Egypt64	Egypt	human	Campylobacter jejuni	Cairo	1	572	ST-206CC	PRJNA576513	SRR10257482	NA	1746020	30
		7673_Egypt65	2017	Egypt65	Egypt	human	Campylobacter jejuni	Cairo	1	50	ST-21CC	PRJNA576513	SRR10257481	NA	1730504	45
		7674_Egypt66	2017	Egypt66	Egypt	human	Campylobacter jejuni	Cairo	1	44	ST-21CC	PRJNA576513	SRR10257480	NA	1717679	145
		7675_Egypt67	2018	Egypt67	Egypt	human	Campylobacter jejuni	Cairo	1	21	ST-21CC	PRJNA576513	SRR10257479	NA	1749265	20
		7676_Egypt68	2018	Egypt68	Egypt	human	Campylobacter jejuni	Cairo	1	2254	ST-257CC	PRJNA576513	SRR10257477	NA	1653839	18
		7677_Egypt69	2018	Egypt69	Egypt	human	Campylobacter jejuni	Cairo	1	464	ST-464CC	PRJNA576513	SRR10257476	NA	1747716	36
		7678_Egypt70	2017	Egypt70	Egypt	human	Campylobacter jejuni	Cairo	1	2135	ST-21CC	PRJNA576513	SRR10257474	NA	1732323	76
		7679_Egypt71	2017	Egypt71	Egypt	human	Campylobacter jejuni	Cairo	1	48	ST-48CC	PRJNA576513	SRR10257473	NA	1648013	35
		7680_Egypt72	2018	Egypt72	Egypt	human	Campylobacter jejuni	Cairo	1	48	ST-48CC	PRJNA576513	SRR10257472	NA	1706728	287
		7681_Egypt73	2018	Egypt73	Egypt	human	Campylobacter jejuni	Cairo	1	46	ST-206CC	PRJNA576513	SRR10257471	NA	1663251	23
		7682_Egypt74	2018	Egypt74	Egypt	human	Campylobacter jejuni	Cairo	1	50	ST-21CC	PRJNA576513	SRR10257470	NA	1755962	27
		7683_Egypt75	2017	Egypt75	Egypt	human	Campylobacter jejuni	Cairo	1			PRJNA576513	SRR10257469	NA	1558618	380
		7684_Egypt76	2017	Egypt76	Egypt	human	Campylobacter jejuni	Cairo	1	262	ST-21CC	PRJNA576513	SRR10257468	NA	1769705	20
		7685_Egypt77	2017	Egypt77	Egypt	human	Campylobacter jejuni	Cairo	1	58		PRJNA576513	SRR10257466	NA	1784844	48
		7686_Egypt78	2017	Egypt78	Egypt	human	Campylobacter jejuni	Cairo	4	5221		PRJNA576513	SRR10257465	NA	1857348	161
		7688_Egypt80	2017	Egypt80	Egypt	human	Campylobacter jejuni	Cairo	1	48	ST-48CC	PRJNA576513	SRR10257463	NA	1688438	21
		7689_Egypt81	2018	Egypt81	Egypt	human	Campylobacter jejuni	Cairo	1	50	ST-21CC	PRJNA576513	SRR10257462	NA	1704737	23
		7690_Egypt82	2018	Egypt82	Egypt	human	Campylobacter jejuni	Cairo	1	19	ST-21CC	PRJNA576513	SRR10257461	NA	1667073	32
		7691_Egypt83	2018	Egypt83	Egypt	chicken	Campylobacter coli	Cairo	2	1058	ST-828CC	PRJNA576513	SRR10257460	NA	1741400	84
		7692_Egypt84	2017	Egypt84	Egypt	chicken	Campylobacter coli	Cairo	2	1191	ST-828CC	PRJNA576513	SRR10257459	NA	1652004	220
		7693_Egypt85	2017	Egypt85	Egypt	chicken	Campylobacter coli	Cairo	2	1055	ST-828CC	PRJNA576513	SRR10257458	NA	1746661	63
		7694_Egypt86	2018	Egypt86	Egypt	human	Campylobacter coli	Cairo	2	825	ST-828CC	PRJNA576513	SRR10257457	NA	1712768	33
		7695_Egypt87	2018	Egypt87	Egypt	human	Campylobacter jejuni	Cairo	1			PRJNA576513	SRR10257455	NA	1666112	200
		7696_Egypt88	2018	Egypt88	Egypt	human	Campylobacter coli	Cairo	2	827	ST-828CC	PRJNA576513	SRR10257454	NA	1672091	33
		7697_Egypt89	2017	Egypt89	Egypt	human	Campylobacter coli	Cairo	2	872	ST-828CC	PRJNA576513	SRR10257453	NA	1725829	326
		7698_Egypt90	2017	Egypt90	Egypt	human	Campylobacter jejuni	Cairo	1	122	ST-206CC	PRJNA576513	SRR10257452	NA	1650108	63
		7699_Egypt91	2018	Egypt91	Egypt	human	Campylobacter coli	Cairo	2	827	ST-828CC	PRJNA576513	SRR10257451	NA	1735827	145
		7700_Egypt92	2018	Egypt92	Egypt	human	Campylobacter coli	Cairo	2	1016	ST-828CC	PRJNA576513	SRR10257450	NA	1697173	25
		7701_Egypt93	2018	Egypt93	Egypt	human	Campylobacter coli	Cairo	2	830	ST-828CC	PRJNA576513	SRR10257449	NA	1770740	66
		7702_Egypt94	2017	Egypt94	Egypt	human	Campylobacter coli	Cairo	2	10071	ST-828CC	PRJNA576513	SRR10257448	NA	1827073	65
		7703_Egypt95	2017	Egypt95	Egypt	human	Campylobacter coli	Cairo	2	872	ST-828CC	PRJNA576513	SRR10257447	NA	1673459	85
		7704_Egypt96	2017	Egypt96	Egypt	human	Campylobacter coli	Cairo	2	830	ST-828CC	PRJNA576513	SRR10257446	NA	1668526	23
		7705_Egypt97	2017	Egypt97	Egypt	human	Campylobacter coli	Cairo	2	832	ST-828CC	PRJNA576513	SRR10257444	NA	1691999	26
		7706_Egypt98	2017	Egypt98	Egypt	human	Campylobacter coli	Cairo	2	1681		PRJNA576513	SRR10257443	NA	1730077	29
		7707_Egypt99	2018	Egypt99	Egypt	human	Campylobacter coli	Cairo	2	7950	ST-828CC	PRJNA576513	SRR10257442	NA	1691753	47
		7708_Egypt100	2018	Egypt100	Egypt	human	Campylobacter coli	Cairo	2	10072	ST-828CC	PRJNA576513	SRR10257526	NA	1803561	120
		7710_Egypt102	2017	Egypt102	Egypt	human	Campylobacter coli	Cairo	2	1614	ST-828CC	PRJNA576513	SRR10257515	NA	1692198	64
		7711_Egypt103	2017	Egypt103	Egypt	human	Campylobacter coli	Cairo	2	7951		PRJNA576513	SRR10257504	NA	1762979	123
		7712_Egypt03	2018	Egypt03	Egypt	chicken	Campylobacter jejuni	Cairo	1	1519	ST-21CC	PRJNA576513	TBC	NA	1690251	43
		7713_Egypt05	2018	Egypt05	Egypt	chicken	Campylobacter jejuni	Cairo	1	10073		PRJNA576513	TBC	NA	1671550	54
		7714_Egypt06	2018	Egypt06	Egypt	chicken	Campylobacter jejuni	Cairo	1	45	ST-45CC	PRJNA576513	TBC	NA	1670537	56
		7715_Egypt09	2018	Egypt09	Egypt	chicken	Campylobacter jejuni	Cairo	1	8334	ST-353CC	PRJNA576513	TBC	NA	1756243	119
		7717_Egypt18	2018	Egypt18	Egypt	chicken	Campylobacter jejuni	Cairo	1	19	ST-21CC	PRJNA576513	SRR10257499	NA	1664296	56
		7719_Egypt23	2018	Egypt23	Egypt	chicken	Campylobacter jejuni	Cairo	1	305	ST-574CC	PRJNA576513	SRR10257530	NA	1746229	34
		7720_Egypt_1	2018	Egypt-1	Egypt	chicken	Campylobacter jejuni	Cairo	1	354	ST-354CC	PRJNA576513	SRR10257502	NA	1744030	50
		7721_Egypt_2	2018	Egypt-2	Egypt	chicken	Campylobacter jejuni	Cairo	1	122	ST-206CC	PRJNA576513	SRR10257534	NA	1724126	35
		7722_Egypt_4	2018	Egypt-4	Egypt	chicken	Campylobacter jejuni	Cairo	1	1519	ST-21CC	PRJNA576513	SRR10257511	NA	1672753	64
		7723_Egypt_7	2017	Egypt-7	Egypt	chicken	Campylobacter jejuni	Cairo	1	464	ST-464CC	PRJNA576513	SRR10257475	NA	1766271	40
		7724_Egypt_8	2018	Egypt-8	Egypt	chicken	Campylobacter jejuni	Cairo	1	48	ST-48CC	PRJNA576513	SRR10257464	NA	1641770	23
		7725_Egypt_10	2017	Egypt-10	Egypt	chicken	Campylobacter jejuni	Cairo	1	3769	ST-21CC	PRJNA576513	SRR10257501	NA	1617808	30
		7726_Egypt_11	2017	Egypt-11	Egypt	chicken	Campylobacter jejuni	Cairo	1	2274		PRJNA576513	SRR10257489	NA	1767305	42
		7727_Egypt_12	2018	Egypt-12	Egypt	chicken	Campylobacter jejuni	Cairo	1	1033	ST-1034CC	PRJNA576513	SRR10257478	NA	1618027	45
		7728_Egypt_13	2018	Egypt-13	Egypt	chicken	Campylobacter jejuni	Cairo	1	50	ST-21CC	PRJNA576513	SRR10257467	NA	1705571	31
		7729_Egypt_14	2018	Egypt-14	Egypt	chicken	Campylobacter coli	Cairo	2	827	ST-828CC	PRJNA576513	SRR10257456	NA	1679674	54
		7730_Egypt_16	2018	Egypt-16	Egypt	chicken	Campylobacter jejuni	Cairo	1	945	ST-1287CC	PRJNA576513	SRR10257445	NA	1685165	79
		7731_Egypt_17	2018	Egypt-17	Egypt	chicken	Campylobacter jejuni	Cairo	1	50	ST-21CC	PRJNA576513	SRR10257500	NA	1736337	46
		7732_Egypt_20	2017	Egypt-20	Egypt	chicken	Campylobacter jejuni	Cairo	1	50	ST-21CC	PRJNA576513	SRR10257533	NA	1666510	76
		7733_Egypt_21	2018	Egypt-21	Egypt	chicken	Campylobacter jejuni	Cairo	1	50	ST-21CC	PRJNA576513	SRR10257532	NA	1703433	37
		7734_Egypt_22	2018	Egypt-22	Egypt	chicken	Campylobacter jejuni	Cairo	1	46	ST-206CC	PRJNA576513	SRR10257531	NA	1676532	46
		12724_PS00228	2017	PS00228	USA	human	Campylobacter jejuni	Genetic context	NA	10355	ST-206CC			79204	1684820	22
		12725_PS00229	2017	PS00229	USA	human	Campylobacter jejuni	Genetic context	NA	21	ST-21CC			79205	1705739	30
		12726_PS00230	2017	PS00230	USA	human	Campylobacter jejuni	Genetic context	NA	429	ST-48CC			79206	1734085	25
		12727_PS00231	2017	PS00231	USA	human	Campylobacter coli	Genetic context	NA	7818	ST-828CC			79207	1662103	15
		12728_PS00232	2017	PS00232	USA	human	Campylobacter jejuni	Genetic context	NA	353	ST-353CC			79208	1769664	36
		12729_PS00233	2017	PS00233	USA	human	Campylobacter jejuni	Genetic context	NA	10356	ST-353CC			79209	1696071	53
		12730_PS00234	2017	PS00234	USA	human	Campylobacter jejuni	Genetic context	NA	50	ST-21CC			79210	1742837	56
		12731_PS00235	2017	PS00235	USA	human	Campylobacter jejuni	Genetic context	NA	50	ST-21CC			79211	1636859	49
		12732_PS00236	2017	PS00236	USA	human	Campylobacter jejuni	Genetic context	NA	986				79212	1709186	540
		12733_PS00237	2017	PS00237	USA	human	Campylobacter jejuni	Genetic context	NA	45	ST-45CC			79213	1659308	276
		12734_PS00238	2017	PS00238	USA	human	Campylobacter jejuni	Genetic context	NA	2042				79214	1663647	296
		12735_PS00239	2017	PS00239	USA	human	Campylobacter jejuni	Genetic context	NA	8	ST-21CC			79215	1621197	209
		12736_PS00240	2017	PS00240	USA	human	Campylobacter jejuni	Genetic context	NA	137	ST-45CC			79216	1627790	401
		12737_PS00241	2017	PS00241	USA	human	Campylobacter jejuni	Genetic context	NA	9718	ST-607CC			79217	1766624	135
		12738_PS00242	2017	PS00242	USA	human	Campylobacter jejuni	Genetic context	NA	353	ST-353CC			79218	1720130	494
		12739_PS00243	2017	PS00243	USA	human	Campylobacter jejuni	Genetic context	NA	22	ST-22CC			79219	1609666	245
		12740_PS00244	2017	PS00244	USA	human	Campylobacter jejuni	Genetic context	NA	45	ST-45CC			79220	1635842	53
		12741_PS00245	2017	PS00245	USA	human	Campylobacter jejuni	Genetic context	NA	353	ST-353CC			79221	1778103	72
		12742_PS00246	2017	PS00246	USA	human	Campylobacter jejuni	Genetic context	NA	3289	ST-658CC			79222	1808048	48
		12743_PS00247	2017	PS00247	USA	human	Campylobacter jejuni	Genetic context	NA	45	ST-45CC			79223	1658692	48
		12744_PS00248	2017	PS00248	USA	human	Campylobacter jejuni	Genetic context	NA	918	ST-48CC			79224	1708836	41
		12745_PS00249	2017	PS00249	USA	human	Campylobacter jejuni	Genetic context	NA	10357	ST-206CC			79225	1672410	149
		12746_PS00250	2017	PS00250	USA	human	Campylobacter jejuni	Genetic context	NA	10358				79226	1856548	99
		12747_PS00251	2017	PS00251	USA	human	Campylobacter jejuni	Genetic context	NA	222	ST-206CC			79227	1670656	95
		12748_PS00252	2017	PS00252	USA	human	Campylobacter coli	Genetic context	NA	1243				79228	1726194	58
		12749_PS00253	2017	PS00253	USA	human	Campylobacter jejuni	Genetic context	NA	918	ST-48CC			79229	1707944	55
		12750_PS00255	2017	PS00255	USA	human	Campylobacter coli	Genetic context	NA					79230	1736188	29
		12751_PS00257	2017	PS00257	USA	human	Campylobacter jejuni	Genetic context	NA	45	ST-45CC			79231	1658290	67
		12752_PS00258	2017	PS00258	USA	human	Campylobacter jejuni	Genetic context	NA	1232	ST-353CC			79232	1772806	34
		12753_PS00259	2017	PS00259	USA	human	Campylobacter jejuni	Genetic context	NA	583	ST-45CC			79233	1657774	71
		12754_PS00260	2017	PS00260	USA	human	Campylobacter jejuni	Genetic context	NA	48	ST-48CC			79234	1647262	146
		12755_PS00261	2017	PS00261	USA	human	Campylobacter jejuni	Genetic context	NA	45	ST-45CC			79235	1615960	92
		12756_PS00262	2017	PS00262	USA	human	Campylobacter jejuni	Genetic context	NA	267	ST-283CC			79236	1633342	92
		12757_PS00263	2017	PS00263	USA	human	Campylobacter jejuni	Genetic context	NA	1036	ST-353CC			79237	1736784	59
		12758_PS00264	2017	PS00264	USA	human	Campylobacter jejuni	Genetic context	NA	918	ST-48CC			79238	1642583	46
		12759_PS00265	2017	PS00265	USA	human	Campylobacter jejuni	Genetic context	NA	48	ST-48CC			79239	1647305	24
		12760_PS00291	2017	PS00291	USA	human	Campylobacter jejuni	Genetic context	NA	50	ST-21CC			79240	1717789	79
		12761_PS00266	2017	PS00266	USA	human	Campylobacter jejuni	Genetic context	NA	21	ST-21CC			79241	1669434	44
		12762_PS00267	2017	PS00267	USA	human	Campylobacter jejuni	Genetic context	NA	8584				79242	1749888	152
		12764_PS00268	2017	PS00268	USA	human	Campylobacter jejuni	Genetic context	NA	22	ST-22CC			79244	1643448	56
		12765_PS00269	2017	PS00269	USA	human	Campylobacter jejuni	Genetic context	NA	267	ST-283CC			79245	1643057	74
		12766_PS00270	2017	PS00270	USA	human	Campylobacter jejuni	Genetic context	NA	1943	ST-21CC			79246	1704542	51
		12767_PS00271	2017	PS00271	USA	human	Campylobacter jejuni	Genetic context	NA	52	ST-52CC			79247	1642404	19
		12768_PS00273	2017	PS00273	USA	human	Campylobacter jejuni	Genetic context	NA	10359	ST-353CC			79248	1921312	168
		12769_PS00275	2017	PS00275	USA	human	Campylobacter jejuni	Genetic context	NA	354	ST-354CC			79249	1748524	63
		12770_PS00293	2017	PS00293	USA	human	Campylobacter jejuni	Genetic context	NA	2274				79250	1770887	78
		12771_PS00276	2017	PS00276	USA	human	Campylobacter jejuni	Genetic context	NA	22	ST-22CC			79251	1674386	118
		12772_PS00294	2017	PS00294	USA	human	Campylobacter jejuni	Genetic context	NA	10359	ST-353CC			79252	1828196	118
		12773_18S1009H1	2018	18S1009H1	Australia	human	Campylobacter jejuni	Genetic context	NA	9965				80280	1786918	81
		12774_18V1077H1	2018	18V1077H1	Australia	human	Campylobacter jejuni	Genetic context	NA	9966				80281	1772214	112
		12775_18W1011H1	2018	18W1011H1	Australia	human	Campylobacter jejuni	Genetic context	NA	9967	ST-464CC			80282	1739331	73
		12776_19W1001H1	2018	19W1001H1	Australia	human	Campylobacter jejuni	Genetic context	NA	9968				80283	1643778	32
		12777_19W1005H1	2018	19W1005H1	Australia	human	Campylobacter coli	Genetic context	NA	9969				80284	1814669	40
		12778_PS00299	2018	PS00299	USA	human	Campylobacter jejuni	Genetic context	NA					80724	1627298	533
		12779_PS00300	2018	PS00300	USA	human	Campylobacter jejuni	Genetic context	NA	22	ST-22CC			80725	1602144	157
		12780_PS00301	2018	PS00301	USA	human	Campylobacter jejuni	Genetic context	NA	6647	ST-49CC			80726	1709424	73
		12781_PS00302	2018	PS00302	USA	human	Campylobacter jejuni	Genetic context	NA	1709	ST-1034CC			80727	1604193	59
		12782_PS00303	2018	PS00303	USA	human	Campylobacter jejuni	Genetic context	NA	353	ST-353CC			80728	1741181	373
		12783_PS00304	2018	PS00304	USA	human	Campylobacter jejuni	Genetic context	NA	3515	ST-353CC			80729	1775648	85
		12784_PS00305	2018	PS00305	USA	human	Campylobacter jejuni	Genetic context	NA	5794	ST-443CC			80730	1453573	786
		12785_PS00306	2018	PS00306	USA	human	Campylobacter coli	Genetic context	NA	872	ST-828CC			80731	1788846	259
		12786_PS00307	2018	PS00307	USA	human	Campylobacter jejuni	Genetic context	NA	222	ST-206CC			80732	1704763	129
		12787_PS00308	2018	PS00308	USA	human	Campylobacter jejuni	Genetic context	NA	982	ST-21CC			80733	1551290	680
		12788_PS00309	2018	PS00309	USA	human	Campylobacter jejuni	Genetic context	NA	50	ST-21CC			80734	1733239	57
		12789_PS00310	2018	PS00310	USA	human	Campylobacter jejuni	Genetic context	NA	52	ST-52CC			80735	1599398	90
		12790_PS00311	2018	PS00311	USA	human	Campylobacter jejuni	Genetic context	NA	5794	ST-443CC			80736	1665723	208
		12791_PS00312	2018	PS00312	USA	human	Campylobacter coli	Genetic context	NA	9839				80737	1886390	238
		12792_PS00313	2018	PS00313	USA	human	Campylobacter jejuni	Genetic context	NA	50	ST-21CC			80738	1596217	643
		12793_PS00314	2018	PS00314	USA	human	Campylobacter jejuni	Genetic context	NA	222	ST-206CC			80739	1692606	491
		12794_PS00315	2018	PS00315	USA	human	Campylobacter jejuni	Genetic context	NA	8308	ST-257CC			80740	1613981	619
		12795_PS00316	2018	PS00316	USA	human	Campylobacter jejuni	Genetic context	NA	6091				80741	1452804	754
		12796_PS00317	2018	PS00317	USA	human	Campylobacter jejuni	Genetic context	NA	3510	ST-353CC			80742	1702084	508
		12797_PS00319	2018	PS00319	USA	human	Campylobacter jejuni	Genetic context	NA	5794	ST-443CC			80744	1675369	77
		12798_PS00320	2018	PS00320	USA	human	Campylobacter jejuni	Genetic context	NA	51	ST-443CC			80745	1708774	185
		12799_PS00321	2018	PS00321	USA	human	Campylobacter jejuni	Genetic context	NA	45	ST-45CC			80746	1499740	658
		12800_PS00322	2018	PS00322	USA	human	Campylobacter jejuni	Genetic context	NA	403	ST-403CC			80747	1650335	661
		12801_PS00323	2018	PS00323	USA	human	Campylobacter jejuni	Genetic context	NA	10363	ST-1332CC			80748	1651697	803
		12802_PS00324	2018	PS00324	USA	human	Campylobacter jejuni	Genetic context	NA	806	ST-21CC			80749	1618470	481
		12803_PS00325	2018	PS00325	USA	human	Campylobacter coli	Genetic context	NA	7818	ST-828CC			80750	1563670	583
		12804_PS00326	2018	PS00326	USA	human	Campylobacter jejuni	Genetic context	NA	635	ST-21CC			80751	1621965	57
		12805_PS00327	2018	PS00327	USA	human	Campylobacter jejuni	Genetic context	NA	2274				80752	1552634	882
		12806_PS00328	2018	PS00328	USA	human	Campylobacter jejuni	Genetic context	NA	6647	ST-49CC			80753	1714214	34
		12807_PS00329	2018	PS00329	USA	human	Campylobacter coli	Genetic context	NA	111910957	ST-828CC			80754	1795798	603
		12808_PS00330	2018	PS00330	USA	human	Campylobacter jejuni	Genetic context	NA	3515	ST-353CC			80755	1681488	504
		12809_PS00332	2018	PS00332	USA	human	Campylobacter jejuni	Genetic context	NA	50	ST-21CC			80757	1648896	373
		12810_PS00333	2018	PS00333	USA	human	Campylobacter jejuni	Genetic context	NA	2862	ST-21CC			80758	1754312	80
		12811_PS00334	2018	PS00334	USA	human	Campylobacter jejuni	Genetic context	NA	48	ST-48CC			80759	1643353	96
		12812_PS00336	2018	PS00336	USA	human	Campylobacter jejuni	Genetic context	NA	45	ST-45CC			80760	1665143	109
		12813_PS00337	2018	PS00337	USA	human	Campylobacter jejuni	Genetic context	NA	6647	ST-49CC			80761	1650690	351
		12814_PS00338	2018	PS00338	USA	human	Campylobacter jejuni	Genetic context	NA	222	ST-206CC			80762	1703265	303
		12815_PS00339	2018	PS00339	USA	human	Campylobacter jejuni	Genetic context	NA	45	ST-45CC			80763	1604431	132
		12816_PS00340	2018	PS00340	USA	human	Campylobacter coli	Genetic context	NA	9839				80764	1741798	370
		12817_PS00341	2018	PS00341	USA	human	Campylobacter jejuni	Genetic context	NA	22	ST-22CC			80765	1604983	140
		12818_PS00342	2018	PS00342	USA	human	Campylobacter coli	Genetic context	NA	829	ST-828CC			80766	1743071	42
		12819_PS00343	2018	PS00343	USA	human	Campylobacter jejuni	Genetic context	NA	508	ST-508CC			80767	1700193	392
		12820_PS00344	2018	PS00344	USA	human	Campylobacter jejuni	Genetic context	NA	658	ST-658CC			80768	1705421	30
		12821_PS00345	2018	PS00345	USA	human	Campylobacter coli	Genetic context	NA	3262	ST-828CC			80769	1725551	282
		12822_PS00346	2018	PS00346	USA	human	Campylobacter jejuni	Genetic context	NA	658	ST-658CC			80770	1702783	115
		12823_PS00348	2018	PS00348	USA	human	Campylobacter jejuni	Genetic context	NA	653	ST-354CC			80772	1758451	373
		12824_PS00351	2018	PS00351	USA	human	Campylobacter jejuni	Genetic context	NA	2535				80774	1622161	150
		12825_PS00352	2018	PS00352	USA	human	Campylobacter jejuni	Genetic context	NA	353	ST-353CC			80775	1798990	64
		12826_PS00353	2018	PS00353	USA	human	Campylobacter jejuni	Genetic context	NA	2829	ST-353CC			80776	1716255	101
		12827_PS00355	2018	PS00355	USA	human	Campylobacter jejuni	Genetic context	NA	354	ST-354CC			80778	1738160	194
		12828_PS00356	2018	PS00356	USA	human	Campylobacter jejuni	Genetic context	NA	508	ST-508CC			80779	1718594	58
		12829_PS00357	2018	PS00357	USA	human	Campylobacter jejuni	Genetic context	NA	353	ST-353CC			80780	1677583	527
		12830_PS00358	2018	PS00358	USA	human	Campylobacter jejuni	Genetic context	NA	10364	ST-21CC			80781	1712980	182
		12831_PS00359	2018	PS00359	USA	human	Campylobacter jejuni	Genetic context	NA	10356	ST-353CC			80782	1669936	338
		12832_PS00360	2018	PS00360	USA	human	Campylobacter jejuni	Genetic context	NA	1244	ST-61CC			80783	1638644	386
		12833_PS00361	2018	PS00361	USA	human	Campylobacter jejuni	Genetic context	NA	22	ST-22CC			80784	1600358	363
		12834_PS00362	2018	PS00362	USA	human	Campylobacter jejuni	Genetic context	NA	1244	ST-61CC			80785	1621196	504
		12835_PS00363	2018	PS00363	USA	human	Campylobacter jejuni	Genetic context	NA	50	ST-21CC			80786	1742958	257
		12836_PS00364	2018	PS00364	USA	human	Campylobacter coli	Genetic context	NA	9018	ST-828CC			80787	1608885	541
		12837_PS00365	2018	PS00365	USA	human	Campylobacter jejuni	Genetic context	NA	19	ST-21CC			80788	1624850	97
		12838_PS00366	2018	PS00366	USA	human	Campylobacter jejuni	Genetic context	NA	354	ST-354CC			80789	1649620	443
		12839_PS00367	2018	PS00367	USA	human	Campylobacter jejuni	Genetic context	NA	2042				80790	1613006	181
		12840_PS00368	2018	PS00368	USA	human	Campylobacter jejuni	Genetic context	NA					80791	1657897	584
		12841_PS00369	2018	PS00369	USA	human	Campylobacter coli	Genetic context	NA	1068	ST-828CC			80792	1726105	753
		12842_PS00370	2018	PS00370	USA	human	Campylobacter jejuni	Genetic context	NA	45	ST-45CC			80793	1617184	71
		12843_PS00371	2018	PS00371	USA	human	Campylobacter jejuni	Genetic context	NA	222	ST-206CC			80794	1713112	25
		12844_PS00372	2018	PS00372	USA	human	Campylobacter jejuni	Genetic context	NA	354	ST-354CC			80795	1680275	22
		12845_PS00373	2018	PS00373	USA	human	Campylobacter jejuni	Genetic context	NA	508	ST-508CC			80796	1702735	145
		12852_18Q1093H1	2018	18Q1093H1	Australia	human	Campylobacter jejuni	Genetic context	NA	10131				105499	1535853	405
		12853_18Q1163H1	2018	18Q1163H1	Australia	human	Campylobacter jejuni	Genetic context	NA	10132				105500	1651891	35
		12854_18Q1247H1	2018	18Q1247H1	Australia	human	Campylobacter jejuni	Genetic context	NA					105501	1611427	249
		12855_18Q1270H1	2018	18Q1270H1	Australia	human	Campylobacter jejuni	Genetic context	NA	10138	ST-21CC			105502	1642591	123
		12857_18Q1084H1	2018	18Q1084H1	Australia	human	Campylobacter coli	Genetic context	NA	10157				105518	1696992	100
		12858_18Q1179H1	2018	18Q1179H1	Australia	human	Campylobacter coli	Genetic context	NA	10158	ST-828CC			105519	1821903	78
		12860_18V1065H1	2018	18V1065H1	Australia	human	Campylobacter coli	Genetic context	NA	10161	ST-828CC			105521	1695181	45
		12862_18N1031H1	2018	18N1031H1	Australia	human	Campylobacter coli	Genetic context	NA	10169	ST-828CC			105531	1631238	57
		12863_18Q1027H1	2018	18Q1027H1	Australia	human	Campylobacter coli	Genetic context	NA	10172	ST-828CC			105532	1676390	84
		12866_18V1069H1	2018	18V1069H1	Australia	human	Campylobacter coli	Genetic context	NA					105535	1693567	50
		12867_CFSAN093256	2017	CFSAN093256	Chile	human	Campylobacter jejuni	Genetic context	NA	10196	ST-658CC			105558	1636098	22
		12868_CFSAN096343	2018	CFSAN096343	Chile	human	Campylobacter jejuni	Genetic context	NA	10192	ST-206CC			105559	1746366	37
		12869_CFSAN093237	2018	CFSAN093237	Chile	human	Campylobacter jejuni	Genetic context	NA	10193	ST-206CC			105560	1671646	29
		12870_CFSAN093245	2018	CFSAN093245	Chile	human	Campylobacter jejuni	Genetic context	NA	10193	ST-206CC			105561	1672029	30
		12871_CFSAN093236	2018	CFSAN093236	Chile	human	Campylobacter jejuni	Genetic context	NA	10197	ST-353CC			105562	1698351	39
		12872_CFSAN093239	2018	CFSAN093239	Chile	human	Campylobacter jejuni	Genetic context	NA	10198	ST-353CC			105563	1681217	28
		12873_CFSAN093261	2017	CFSAN093261	Chile	human	Campylobacter jejuni	Genetic context	NA	10198	ST-353CC			105564	1682616	28
		12874_CFSAN096316	2018	CFSAN096316	Chile	human	Campylobacter jejuni	Genetic context	NA	10200	ST-443CC			105565	1669068	22
		12875_CFSAN093262	2018	CFSAN093262	Chile	human	Campylobacter coli	Genetic context	NA	10201	ST-828CC			105566	1678889	26
		12876_CFSAN093253	2018	CFSAN093253	Chile	human	Campylobacter coli	Genetic context	NA	10203	ST-1150CC			105568	1786483	29
		12878_CFSAN093225	2017	CFSAN093225	Chile	human	Campylobacter jejuni	Genetic context	NA	475	ST-48CC			106727	1680704	29
		12879_CFSAN093228	2018	CFSAN093228	Chile	human	Campylobacter jejuni	Genetic context	NA	1359	ST-21CC			106728	1781797	39
		12880_CFSAN093229	2017	CFSAN093229	Chile	human	Campylobacter jejuni	Genetic context	NA	468				106729	1587226	27
		12881_CFSAN093231	2018	CFSAN093231	Chile	human	Campylobacter jejuni	Genetic context	NA	1359	ST-21CC			106730	1697519	31
		12882_CFSAN093232	2018	CFSAN093232	Chile	human	Campylobacter jejuni	Genetic context	NA	52	ST-52CC			106731	1595492	25
		12883_CFSAN093233	2018	CFSAN093233	Chile	human	Campylobacter jejuni	Genetic context	NA	257	ST-257CC			106732	1773175	21
		12884_CFSAN093234	2018	CFSAN093234	Chile	human	Campylobacter jejuni	Genetic context	NA	1359	ST-21CC			106733	1760698	60
		12885_CFSAN093235	2017	CFSAN093235	Chile	human	Campylobacter jejuni	Genetic context	NA	1359	ST-21CC			106734	1695455	31
		12886_CFSAN093240	2018	CFSAN093240	Chile	human	Campylobacter jejuni	Genetic context	NA	1359	ST-21CC			106735	1744288	32
		12887_CFSAN093242	2018	CFSAN093242	Chile	human	Campylobacter jejuni	Genetic context	NA	1359	ST-21CC			106736	1658077	33
		12888_CFSAN093243	2018	CFSAN093243	Chile	human	Campylobacter jejuni	Genetic context	NA	52	ST-52CC			106737	1636882	26
		12889_CFSAN093244	2017	CFSAN093244	Chile	human	Campylobacter coli	Genetic context	NA	829	ST-828CC			106738	1672819	21
		12890_CFSAN093247	2018	CFSAN093247	Chile	human	Campylobacter jejuni	Genetic context	NA	52	ST-52CC			106739	1604559	26
		12891_CFSAN093249	2018	CFSAN093249	Chile	human	Campylobacter jejuni	Genetic context	NA	51	ST-443CC			106740	1626108	19
		12892_CFSAN093250	2018	CFSAN093250	Chile	human	Campylobacter jejuni	Genetic context	NA	475	ST-48CC			106741	1712809	30
		12893_CFSAN093251	2018	CFSAN093251	Chile	human	Campylobacter coli	Genetic context	NA	1173	ST-828CC			106742	1748418	40
		12894_CFSAN093254	2018	CFSAN093254	Chile	human	Campylobacter coli	Genetic context	NA	1173	ST-828CC			106743	1690423	27
		12895_CFSAN093255	2018	CFSAN093255	Chile	human	Campylobacter jejuni	Genetic context	NA	883	ST-21CC			106744	1670465	33
		12896_CFSAN093258	2018	CFSAN093258	Chile	human	Campylobacter jejuni	Genetic context	NA	475	ST-48CC			106745	1645019	27
		12897_CFSAN093263	2017	CFSAN093263	Chile	human	Campylobacter coli	Genetic context	NA	829	ST-828CC			106746	1672987	23
		12898_CFSAN096299	2018	CFSAN096299	Chile	human	Campylobacter jejuni	Genetic context	NA	464	ST-464CC			106747	1718277	43
		12899_CFSAN096304	2018	CFSAN096304	Chile	human	Campylobacter jejuni	Genetic context	NA	883	ST-21CC			106748	1671524	36
		12900_CFSAN096308	2018	CFSAN096308	Chile	human	Campylobacter jejuni	Genetic context	NA	3720	ST-49CC			106749	1601057	19
		12901_CFSAN096315	2018	CFSAN096315	Chile	human	Campylobacter jejuni	Genetic context	NA	50	ST-21CC			106754	1695902	42
		12902_CFSAN096317	2018	CFSAN096317	Chile	human	Campylobacter jejuni	Genetic context	NA	883	ST-21CC			106755	1624970	35
		12903_CFSAN096319	2018	CFSAN096319	Chile	human	Campylobacter jejuni	Genetic context	NA	8938	ST-21CC			106757	1751744	54
		12904_CFSAN096320	2018	CFSAN096320	Chile	human	Campylobacter jejuni	Genetic context	NA	475	ST-48CC			106758	1718157	30
		12905_CFSAN096321	2018	CFSAN096321	Chile	human	Campylobacter jejuni	Genetic context	NA	3997	ST-42CC			106759	1639939	25
		12906_CFSAN096323	2018	CFSAN096323	Chile	human	Campylobacter jejuni	Genetic context	NA	137	ST-45CC			106760	1628880	22
		12907_CFSAN096325	2018	CFSAN096325	Chile	human	Campylobacter jejuni	Genetic context	NA	50	ST-21CC			106762	1624655	39
		12908_CFSAN096329	2018	CFSAN096329	Chile	human	Campylobacter jejuni	Genetic context	NA	6091				106765	1644013	19
		12909_CFSAN096331	2018	CFSAN096331	Chile	human	Campylobacter jejuni	Genetic context	NA	4053	ST-353CC			106767	1704061	25
		12910_CFSAN096333	2018	CFSAN096333	Chile	human	Campylobacter jejuni	Genetic context	NA	50	ST-21CC			106769	1700375	38
		12911_CFSAN096336	2018	CFSAN096336	Chile	human	Campylobacter jejuni	Genetic context	NA	4053	ST-353CC			106771	1735932	34
		12912_CFSAN096337	2018	CFSAN096337	Chile	human	Campylobacter jejuni	Genetic context	NA	1359	ST-21CC			106772	1740390	33
		12913_CFSAN096340	2017	CFSAN096340	Chile	human	Campylobacter jejuni	Genetic context	NA	1359	ST-21CC			106773	1693355	33
		12914_CFSAN096341	2018	CFSAN096341	Chile	human	Campylobacter jejuni	Genetic context	NA	1359	ST-21CC			106774	1696562	53
		12915_CFSAN096344	2018	CFSAN096344	Chile	human	Campylobacter jejuni	Genetic context	NA	3573				106775	1603229	30
		12916_CFSAN093260	2018	CFSAN093260	Chile	human	Campylobacter jejuni	Genetic context	NA	52	ST-52CC			106777	1603541	26
		12917_CFSAN093259	2018	CFSAN093259	Chile	human	Campylobacter jejuni	Genetic context	NA	50	ST-21CC			106778	1674651	41
		12918_CFSAN093257	2018	CFSAN093257	Chile	human	Campylobacter jejuni	Genetic context	NA	1359	ST-21CC			106779	1694299	45
		12919_CFSAN093246	2018	CFSAN093246	Chile	human	Campylobacter jejuni	Genetic context	NA	8938	ST-21CC			106780	1724347	37
		12920_CFSAN093241	2018	CFSAN093241	Chile	human	Campylobacter jejuni	Genetic context	NA	475	ST-48CC			106781	1642854	27
		12921_CFSAN093238	2018	CFSAN093238	Chile	human	Campylobacter jejuni	Genetic context	NA	353	ST-353CC			106782	1726566	33
		12922_CFSAN093227	2017	CFSAN093227	Chile	human	Campylobacter jejuni	Genetic context	NA	607	ST-607CC			106783	1801996	33
		12923_CFSAN093226	2018	CFSAN093226	Chile	human	Campylobacter jejuni	Genetic context	NA	21	ST-21CC			106784	1700163	30
		12924_CFSAN093224	2018	CFSAN093224	Chile	human	Campylobacter jejuni	Genetic context	NA	6091				106785	1608606	19
		12925_CFSAN096297	2018	CFSAN096297	Chile	human	Campylobacter jejuni	Genetic context	NA	257	ST-257CC			106787	1742232	32
		12926_CFSAN096302	2018	CFSAN096302	Chile	human	Campylobacter jejuni	Genetic context	NA	1359	ST-21CC			106789	1694863	31
		12927_CFSAN096307	2018	CFSAN096307	Chile	human	Campylobacter jejuni	Genetic context	NA	1359	ST-21CC			106792	1683054	76
		12928_CFSAN096303	2018	CFSAN096303	Chile	human	Campylobacter jejuni	Genetic context	NA	137	ST-45CC			106793	1597891	25
		2489_OXC6548	2011	OXC6548	UK	human	Campylobacter jejuni	Oxford	1	19	ST-21CC			12883	1661818	50
		2490_OXC6552	2011	OXC6552	UK	human	Campylobacter jejuni	Oxford	1	3769	ST-21CC			12887	1697749	45
		2491_OXC6558	2011	OXC6558	UK	human	Campylobacter jejuni	Oxford	1	53	ST-21CC			12893	1696847	41
		2492_OXC6559	2011	OXC6559	UK	human	Campylobacter coli	Oxford	2	5757	ST-828CC			12894	1772357	66
		2493_OXC6562	2011	OXC6562	UK	human	Campylobacter jejuni	Oxford	1	21	ST-21CC			12897	1743523	32
		2494_OXC6563	2011	OXC6563	UK	human	Campylobacter jejuni	Oxford	1	21	ST-21CC			12898	1706490	51
		2495_OXC6564	2011	OXC6564	UK	human	Campylobacter jejuni	Oxford	1	21	ST-21CC			12899	1740339	38
		2496_OXC6565	2011	OXC6565	UK	human	Campylobacter jejuni	Oxford	1	50	ST-21CC			12900	1664472	38
		2497_OXC6568	2011	OXC6568	UK	human	Campylobacter coli	Oxford	2	872	ST-828CC			12903	1709471	42
		2498_OXC6571	2011	OXC6571	UK	human	Campylobacter jejuni	Oxford	1	50	ST-21CC			12906	1679665	42
		2499_OXC6573	2011	OXC6573	UK	human	Campylobacter jejuni	Oxford	1	21	ST-21CC			12908	1707463	54
		2500_OXC6576	2011	OXC6576	UK	human	Campylobacter coli	Oxford	2	855	ST-828CC			12911	1693170	46
		2501_OXC6577	2011	OXC6577	UK	human	Campylobacter coli	Oxford	2	872	ST-828CC			12912	1710931	32
		2502_OXC6251	2011	OXC6251	UK	human	Campylobacter jejuni	Oxford	1	21	ST-21CC			16049	1660238	51
		2503_OXC6253	2011	OXC6253	UK	human	Campylobacter coli	Oxford	2	829	ST-828CC			16051	1709185	47
		2504_OXC6257	2011	OXC6257	UK	human	Campylobacter jejuni	Oxford	1	21	ST-21CC			16054	1698457	42
		2505_OXC6258	2011	OXC6258	UK	human	Campylobacter coli	Oxford	2	860	ST-828CC			16055	1663538	42
		2506_OXC6259	2011	OXC6259	UK	human	Campylobacter jejuni	Oxford	1	45	ST-45CC			16056	1648864	42
		2507_OXC6263	2011	OXC6263	UK	human	Campylobacter coli	Oxford	2	830	ST-828CC			16060	1703826	63
		2508_OXC6266	2011	OXC6266	UK	human	Campylobacter jejuni	Oxford	1	50	ST-21CC			16063	1678041	47
		2509_OXC6267	2011	OXC6267	UK	human	Campylobacter coli	Oxford	2	5642	ST-828CC			16064	1682669	33
		2510_OXC6270	2011	OXC6270	UK	human	Campylobacter jejuni	Oxford	1	21	ST-21CC			16067	1662446	59
		2511_OXC6275	2011	OXC6275	UK	human	Campylobacter jejuni	Oxford	1	21	ST-21CC			16072	1660816	37
		2512_OXC6276	2011	OXC6276	UK	human	Campylobacter coli	Oxford	2	5733	ST-828CC			16073	1701556	50
		2513_OXC6277	2011	OXC6277	UK	human	Campylobacter jejuni	Oxford	1	50	ST-21CC			16074	1659853	43
		2514_OXC6278	2011	OXC6278	UK	human	Campylobacter jejuni	Oxford	1	45	ST-45CC			16075	1610563	33
		2515_OXC6282	2011	OXC6282	UK	human	Campylobacter jejuni	Oxford	1	53	ST-21CC			16079	1723421	88
		2516_OXC6285	2011	OXC6285	UK	human	Campylobacter jejuni	Oxford	1	21	ST-21CC			16082	1659362	56
		2517_OXC6286	2011	OXC6286	UK	human	Campylobacter jejuni	Oxford	1	50	ST-21CC			16083	1677881	46
		2518_OXC6289	2011	OXC6289	UK	human	Campylobacter jejuni	Oxford	1	50	ST-21CC			16086	1703986	50
		2520_OXC6293	2011	OXC6293	UK	human	Campylobacter jejuni	Oxford	1	45	ST-45CC			16090	1640344	51
		2521_OXC6294	2011	OXC6294	UK	human	Campylobacter jejuni	Oxford	1	583	ST-45CC			16091	1609052	26
		2522_OXC6296	2011	OXC6296	UK	human	Campylobacter coli	Oxford	2	5737	ST-828CC			16093	1793502	321
		2523_OXC6297	2011	OXC6297	UK	human	Campylobacter coli	Oxford	2	825	ST-828CC			16094	1729152	40
		2524_OXC6300	2011	OXC6300	UK	human	Campylobacter jejuni	Oxford	1	2135	ST-21CC			16097	1722251	71
		2525_OXC6301	2011	OXC6301	UK	human	Campylobacter jejuni	Oxford	1	861	ST-21CC			16098	1695207	69
		2526_OXC6303	2011	OXC6303	UK	human	Campylobacter jejuni	Oxford	1	19	ST-21CC			16100	1655973	49
		2527_OXC6305	2011	OXC6305	UK	human	Campylobacter jejuni	Oxford	1	861	ST-21CC			16102	1696134	70
		2528_OXC6308	2011	OXC6308	UK	human	Campylobacter coli	Oxford	2	827	ST-828CC			16105	1668837	33
		2529_OXC6309	2011	OXC6309	UK	human	Campylobacter coli	Oxford	2	5734	ST-828CC			16106	1644225	29
		2530_OXC6310	2011	OXC6310	UK	human	Campylobacter jejuni	Oxford	1	21	ST-21CC			16107	1659822	43
		2531_OXC6312	2011	OXC6312	UK	human	Campylobacter coli	Oxford	2	827	ST-828CC			16109	1661943	29
		2532_OXC6313	2011	OXC6313	UK	human	Campylobacter jejuni	Oxford	1	45	ST-45CC			16110	1610532	38
		2533_OXC6314	2011	OXC6314	UK	human	Campylobacter jejuni	Oxford	1	45	ST-45CC			16111	1611236	48
		2534_OXC6317	2011	OXC6317	UK	human	Campylobacter jejuni	Oxford	1	21	ST-21CC			16114	1829923	86
		2535_OXC6321	2011	OXC6321	UK	human	Campylobacter jejuni	Oxford	1	45	ST-45CC			16118	1654895	42
		2536_OXC6324	2011	OXC6324	UK	human	Campylobacter jejuni	Oxford	1	53	ST-21CC			16121	1697114	45
		2537_OXC6325	2011	OXC6325	UK	human	Campylobacter jejuni	Oxford	1	19	ST-21CC			16122	1697780	75
		2538_OXC6326	2011	OXC6326	UK	human	Campylobacter jejuni	Oxford	1	50	ST-21CC			16123	1664892	50
		2539_OXC6329	2011	OXC6329	UK	human	Campylobacter jejuni	Oxford	1	21	ST-21CC			16126	1697571	40
		2540_OXC6330	2011	OXC6330	UK	human	Campylobacter jejuni	Oxford	1	583	ST-45CC			16127	1607982	28
		2541_OXC6331	2011	OXC6331	UK	human	Campylobacter jejuni	Oxford	1	50	ST-21CC			16128	1678926	43
		2542_OXC6334	2011	OXC6334	UK	human	Campylobacter jejuni	Oxford	1	21	ST-21CC			16131	1743810	35
		2543_OXC6335	2011	OXC6335	UK	human	Campylobacter jejuni	Oxford	1	21	ST-21CC			16132	1711273	44
		2544_OXC6337	2011	OXC6337	UK	human	Campylobacter coli	Oxford	2	1600	ST-828CC			16134	1698486	53
		2545_OXC6338	2011	OXC6338	UK	human	Campylobacter coli	Oxford	2	1628	ST-828CC			16135	1686609	33
		2546_OXC6339	2011	OXC6339	UK	human	Campylobacter jejuni	Oxford	1	45	ST-45CC			16136	1611785	31
		2547_OXC6340	2011	OXC6340	UK	human	Campylobacter jejuni	Oxford	1	262	ST-21CC			16137	1732279	40
		2548_OXC6343	2011	OXC6343	UK	human	Campylobacter coli	Oxford	2	962	ST-828CC			16140	1709979	49
		2550_OXC6351	2011	OXC6351	UK	human	Campylobacter jejuni	Oxford	1	45	ST-45CC			16148	1645994	42
		2551_OXC6355	2011	OXC6355	UK	human	Campylobacter jejuni	Oxford	1	19	ST-21CC			16152	1664757	47
		2552_OXC6358	2011	OXC6358	UK	human	Campylobacter jejuni	Oxford	1	233	ST-45CC			16155	1632767	43
		2553_OXC6365	2011	OXC6365	UK	human	Campylobacter jejuni	Oxford	1	45	ST-45CC			16162	1607266	43
		2554_OXC6367	2011	OXC6367	UK	human	Campylobacter jejuni	Oxford	1	53	ST-21CC			16164	1696637	45
		2555_OXC6370	2011	OXC6370	UK	human	Campylobacter jejuni	Oxford	1	19	ST-21CC			16167	1619700	36
		2556_OXC6371	2011	OXC6371	UK	human	Campylobacter coli	Oxford	2	5734	ST-828CC			16168	1644783	24
		2558_OXC6376	2011	OXC6376	UK	human	Campylobacter coli	Oxford	2	5734	ST-828CC			16173	1644705	30
		2561_OXC6380	2011	OXC6380	UK	human	Campylobacter coli	Oxford	2	5735	ST-828CC			16177	1684591	37
		2562_OXC6383	2011	OXC6383	UK	human	Campylobacter jejuni	Oxford	1	21	ST-21CC			16180	1743060	45
		2563_OXC6384	2011	OXC6384	UK	human	Campylobacter jejuni	Oxford	1	19	ST-21CC			16181	1616030	36
		2564_OXC6385	2011	OXC6385	UK	human	Campylobacter coli	Oxford	2	1628	ST-828CC			16182	1685981	26
		2565_OXC6386	2011	OXC6386	UK	human	Campylobacter coli	Oxford	2	829	ST-828CC			16183	1680903	38
		2566_OXC6393	2011	OXC6393	UK	human	Campylobacter jejuni	Oxford	1	5727	ST-21CC			16190	1666714	41
		2567_OXC6394	2011	OXC6394	UK	human	Campylobacter jejuni	Oxford	1	19	ST-21CC			16191	1700037	40
		2568_OXC6400	2011	OXC6400	UK	human	Campylobacter coli	Oxford	2	825	ST-828CC			16195	1691273	23
		2569_OXC6405	2011	OXC6405	UK	human	Campylobacter jejuni	Oxford	1	21	ST-21CC			16200	1790500	56
		2570_OXC6416	2011	OXC6416	UK	human	Campylobacter coli	Oxford	2	1145	ST-828CC			16211	1699305	23
		2571_OXC6419	2011	OXC6419	UK	human	Campylobacter jejuni	Oxford	1	45	ST-45CC			16214	1606817	49
		2572_OXC6420	2011	OXC6420	UK	human	Campylobacter jejuni	Oxford	1	21	ST-21CC			16215	1709875	44
		2573_OXC6424	2011	OXC6424	UK	human	Campylobacter coli	Oxford	2	825	ST-828CC			16219	1746796	42
		2574_OXC6426	2011	OXC6426	UK	human	Campylobacter coli	Oxford	2	2464	ST-828CC			16221	1694068	39
		2575_OXC6428	2011	OXC6428	UK	human	Campylobacter coli	Oxford	2	832	ST-828CC			16223	1683038	26
		2576_OXC6429	2011	OXC6429	UK	human	Campylobacter jejuni	Oxford	1	5018	ST-21CC			16224	1698395	46
		2577_OXC6437	2011	OXC6437	UK	human	Campylobacter jejuni	Oxford	1	45	ST-45CC			16232	1645152	35
		2578_OXC6447	2011	OXC6447	UK	human	Campylobacter coli	Oxford	2	827	ST-828CC			16240	1657233	25
		2579_OXC6448	2011	OXC6448	UK	human	Campylobacter jejuni	Oxford	1	137	ST-45CC			16241	1638368	18
		2580_OXC6449	2011	OXC6449	UK	human	Campylobacter jejuni	Oxford	1	50	ST-21CC			16242	1632397	38
		2581_OXC6457	2011	OXC6457	UK	human	Campylobacter jejuni	Oxford	1	50	ST-21CC			16249	1732880	51
		2582_OXC6459	2011	OXC6459	UK	human	Campylobacter jejuni	Oxford	1	50	ST-21CC			16251	1667823	41
		2583_OXC6460	2011	OXC6460	UK	human	Campylobacter coli	Oxford	2	1541	ST-828CC			16252	1775644	63
		2584_OXC6461	2011	OXC6461	UK	human	Campylobacter jejuni	Oxford	1	50	ST-21CC			16253	1668358	46
		2585_OXC6464	2011	OXC6464	UK	human	Campylobacter jejuni	Oxford	1	5018	ST-21CC			16256	1661927	38
		2586_OXC6471	2011	OXC6471	UK	human	Campylobacter coli	Oxford	2	827	ST-828CC			16263	1660785	28
		2588_OXC6474	2011	OXC6474	UK	human	Campylobacter coli	Oxford	2	827	ST-828CC			16266	1686907	27
		2589_OXC6476	2011	OXC6476	UK	human	Campylobacter coli	Oxford	2	860	ST-828CC			16268	1802124	80
		2590_OXC6479	2011	OXC6479	UK	human	Campylobacter jejuni	Oxford	1	883	ST-21CC			16271	1666753	42
		2591_OXC6483	2011	OXC6483	UK	human	Campylobacter jejuni	Oxford	1	21	ST-21CC			16275	1701247	56
		2592_OXC6489	2011	OXC6489	UK	human	Campylobacter jejuni	Oxford	1	50	ST-21CC			16281	1621500	33
		2593_OXC6493	2011	OXC6493	UK	human	Campylobacter jejuni	Oxford	1	50	ST-21CC			16285	1677755	140
		2594_OXC6496	2011	OXC6496	UK	human	Campylobacter jejuni	Oxford	1	21	ST-21CC			16288	1703387	51
		2595_OXC6500	2011	OXC6500	UK	human	Campylobacter jejuni	Oxford	1	2135	ST-21CC			16292	1723045	61
		2596_OXC6502	2011	OXC6502	UK	human	Campylobacter jejuni	Oxford	1	50	ST-21CC			16294	1659716	37
		2597_OXC6504	2011	OXC6504	UK	human	Campylobacter coli	Oxford	2	832	ST-828CC			16296	1698459	39
		2598_OXC6505	2011	OXC6505	UK	human	Campylobacter jejuni	Oxford	1	141	ST-21CC			16297	1676209	46
		2599_OXC6508	2011	OXC6508	UK	human	Campylobacter jejuni	Oxford	1	21	ST-21CC			16300	1666796	42
		2600_OXC6513	2011	OXC6513	UK	human	Campylobacter coli	Oxford	2	828	ST-828CC			16305	1728148	48
		2601_OXC6514	2011	OXC6514	UK	human	Campylobacter jejuni	Oxford	1	3102	ST-21CC			16306	1653408	40
		2602_OXC6515	2011	OXC6515	UK	human	Campylobacter jejuni	Oxford	1	845	ST-45CC			16307	1635738	40
		2603_OXC6516	2011	OXC6516	UK	human	Campylobacter jejuni	Oxford	1	53	ST-21CC			16308	1697507	42
		2604_OXC6519	2011	OXC6519	UK	human	Campylobacter jejuni	Oxford	1	21	ST-21CC			16311	1704034	52
		2605_OXC6521	2011	OXC6521	UK	human	Campylobacter jejuni	Oxford	1	47	ST-21CC			16313	1664847	30
		2606_OXC6523	2011	OXC6523	UK	human	Campylobacter coli	Oxford	2	5659	ST-828CC			16315	1663221	47
		2607_OXC6524	2011	OXC6524	UK	human	Campylobacter jejuni	Oxford	1	50	ST-21CC			16316	1667828	37
		2608_OXC6527	2011	OXC6527	UK	human	Campylobacter jejuni	Oxford	1	50	ST-21CC			16319	1668569	41
		2609_OXC6530	2011	OXC6530	UK	human	Campylobacter jejuni	Oxford	1	50	ST-21CC			16322	1667402	40
		2610_OXC6531	2011	OXC6531	UK	human	Campylobacter jejuni	Oxford	1	50	ST-21CC			16323	1672022	80
		2611_OXC6536	2011	OXC6536	UK	human	Campylobacter jejuni	Oxford	1	45	ST-45CC			16328	1657233	44
		2612_OXC6537	2011	OXC6537	UK	human	Campylobacter coli	Oxford	2	1541	ST-828CC			16329	1763855	41
		2613_OXC6538	2011	OXC6538	UK	human	Campylobacter jejuni	Oxford	1	19	ST-21CC			16330	1650825	48
		2614_OXC6539	2011	OXC6539	UK	human	Campylobacter jejuni	Oxford	1	21	ST-21CC			16331	1775318	38
		2615_OXC6543	2011	OXC6543	UK	human	Campylobacter jejuni	Oxford	1	50	ST-21CC			16335	1668133	43
		2616_OXC6255	2011	OXC6255	UK	human	Campylobacter jejuni	Oxford	1	21	ST-21CC			16336	1697373	31
		2617_OXC6590	2011	OXC6590	UK	human	Campylobacter jejuni	Oxford	1	50	ST-21CC			16341	1669576	39
		2618_OXC6592	2011	OXC6592	UK	human	Campylobacter jejuni	Oxford	1	137	ST-45CC			16343	1651191	24
		2619_OXC6596	2011	OXC6596	UK	human	Campylobacter jejuni	Oxford	1	21	ST-21CC			16347	1704937	44
		2620_OXC6597	2011	OXC6597	UK	human	Campylobacter coli	Oxford	2	855	ST-828CC			16348	1682488	38
		2621_OXC6598	2011	OXC6598	UK	human	Campylobacter jejuni	Oxford	1	50	ST-21CC			16349	1664384	35
		2622_OXC6600	2011	OXC6600	UK	human	Campylobacter jejuni	Oxford	1	50	ST-21CC			16351	1663976	44
		2623_OXC6601	2011	OXC6601	UK	human	Campylobacter coli	Oxford	2	1614	ST-828CC			16352	1650286	32
		2624_OXC6602	2011	OXC6602	UK	human	Campylobacter jejuni	Oxford	1	21	ST-21CC			16353	1667479	50
		2625_OXC6603	2011	OXC6603	UK	human	Campylobacter jejuni	Oxford	1	19	ST-21CC			16354	1699188	39
		2626_OXC6604	2011	OXC6604	UK	human	Campylobacter jejuni	Oxford	1	21	ST-21CC			16355	1704185	42
		2627_OXC6613	2011	OXC6613	UK	human	Campylobacter jejuni	Oxford	1	50	ST-21CC			16363	1727363	47
		2628_OXC6614	2011	OXC6614	UK	human	Campylobacter jejuni	Oxford	1	233	ST-45CC			16364	1647208	25
		2629_OXC6615	2011	OXC6615	UK	human	Campylobacter jejuni	Oxford	1	50	ST-21CC			16365	1640614	36
		2630_OXC6616	2011	OXC6616	UK	human	Campylobacter jejuni	Oxford	1	21	ST-21CC			16366	1743510	36
		2631_OXC6619	2011	OXC6619	UK	human	Campylobacter jejuni	Oxford	1	21	ST-21CC			16368	1697448	44
		2632_OXC6624	2011	OXC6624	UK	human	Campylobacter jejuni	Oxford	1	45	ST-45CC			16373	1613791	42
		2633_OXC6625	2011	OXC6625	UK	human	Campylobacter jejuni	Oxford	1	21	ST-21CC			16374	1706153	49
		2634_OXC6627	2011	OXC6627	UK	human	Campylobacter jejuni	Oxford	1	21	ST-21CC			16376	1706300	44
		2635_OXC6629	2011	OXC6629	UK	human	Campylobacter jejuni	Oxford	1	21	ST-21CC			16378	1705857	52
		2636_OXC6630	2011	OXC6630	UK	human	Campylobacter coli	Oxford	2	1145	ST-828CC			16379	1699672	27
		2637_OXC6633	2011	OXC6633	UK	human	Campylobacter jejuni	Oxford	1	53	ST-21CC			16382	1695697	42
		2638_OXC6636	2011	OXC6636	UK	human	Campylobacter jejuni	Oxford	1	50	ST-21CC			16385	1669091	43
		2639_OXC6637	2011	OXC6637	UK	human	Campylobacter jejuni	Oxford	1	21	ST-21CC			16386	1750426	38
		2640_OXC6642	2011	OXC6642	UK	human	Campylobacter jejuni	Oxford	1	21	ST-21CC			18199	1711271	57
		2641_OXC6643	2011	OXC6643	UK	human	Campylobacter jejuni	Oxford	1	53	ST-21CC			18200	1828156	66
		2642_OXC6651	2011	OXC6651	UK	human	Campylobacter coli	Oxford	2	1181	ST-828CC			18208	1702224	68
		2643_OXC6656	2011	OXC6656	UK	human	Campylobacter jejuni	Oxford	1	53	ST-21CC			18213	1697519	48
		2644_OXC6664	2011	OXC6664	UK	human	Campylobacter jejuni	Oxford	1	50	ST-21CC			18221	1634071	52
		2645_OXC6665	2011	OXC6665	UK	human	Campylobacter jejuni	Oxford	1	50	ST-21CC			18222	1706794	44
		2646_OXC6666	2011	OXC6666	UK	human	Campylobacter jejuni	Oxford	1	50	ST-21CC			18223	1665261	40
		2647_OXC6667	2011	OXC6667	UK	human	Campylobacter jejuni	Oxford	1	44	ST-21CC			18224	1671387	34
		2648_OXC6671	2011	OXC6671	UK	human	Campylobacter jejuni	Oxford	1	21	ST-21CC			18228	1660710	38
		2649_OXC6672	2011	OXC6672	UK	human	Campylobacter jejuni	Oxford	1	47	ST-21CC			18229	1662833	35
		2650_OXC6673	2011	OXC6673	UK	human	Campylobacter jejuni	Oxford	1	50	ST-21CC			18230	1665240	44
		2651_OXC6677	2011	OXC6677	UK	human	Campylobacter jejuni	Oxford	1	50	ST-21CC			18234	1730906	59
		2652_OXC6678	2011	OXC6678	UK	human	Campylobacter jejuni	Oxford	1	21	ST-21CC			18235	1698625	41
		2653_OXC6681	2011	OXC6681	UK	human	Campylobacter jejuni	Oxford	1	21	ST-21CC			18238	1708133	46
		2654_OXC6682	2011	OXC6682	UK	human	Campylobacter jejuni	Oxford	1	53	ST-21CC			18239	1698516	43
		2655_OXC6684	2011	OXC6684	UK	human	Campylobacter coli	Oxford	2	962	ST-828CC			18241	1684740	45
		2656_OXC6685	2011	OXC6685	UK	human	Campylobacter coli	Oxford	2	827	ST-828CC			18242	1664290	30
		2657_OXC6689	2011	OXC6689	UK	human	Campylobacter jejuni	Oxford	1	21	ST-21CC			18246	1665887	47
		2658_OXC6690	2011	OXC6690	UK	human	Campylobacter jejuni	Oxford	1	21	ST-21CC			18247	1699690	41
		2659_OXC6691	2011	OXC6691	UK	human	Campylobacter jejuni	Oxford	1	190	ST-21CC			18248	1671285	47
		2660_OXC6702	2011	OXC6702	UK	human	Campylobacter jejuni	Oxford	1	21	ST-21CC			18259	1700841	33
		2661_OXC6703	2011	OXC6703	UK	human	Campylobacter jejuni	Oxford	1	19	ST-21CC			18260	1655920	41
		2662_OXC6705	2011	OXC6705	UK	human	Campylobacter coli	Oxford	2	1957	ST-828CC			18262	1700120	23
		2663_OXC6706	2011	OXC6706	UK	human	Campylobacter jejuni	Oxford	1	19	ST-21CC			18263	1695192	45
		2664_OXC6710	2011	OXC6710	UK	human	Campylobacter coli	Oxford	2	5810	ST-828CC			18267	1670823	29
		2665_OXC6711	2011	OXC6711	UK	human	Campylobacter jejuni	Oxford	1	21	ST-21CC			18268	1706797	50
		2667_OXC6713	2011	OXC6713	UK	human	Campylobacter jejuni	Oxford	1	50	ST-21CC			18270	1665556	46
		2668_OXC6714	2011	OXC6714	UK	human	Campylobacter jejuni	Oxford	1	50	ST-21CC			18271	1632709	28
		2669_OXC6725	2011	OXC6725	UK	human	Campylobacter coli	Oxford	2	1096	ST-828CC			18282	1696908	34
		2670_OXC6727	2011	OXC6727	UK	human	Campylobacter jejuni	Oxford	1	5811	ST-21CC			18284	1717707	43
		2671_OXC6728	2011	OXC6728	UK	human	Campylobacter jejuni	Oxford	1	21	ST-21CC			18285	1669024	45
		2672_OXC6730	2011	OXC6730	UK	human	Campylobacter jejuni	Oxford	1	21	ST-21CC			18287	1666247	49
		2673_OXC6731	2011	OXC6731	UK	human	Campylobacter jejuni	Oxford	1	21	ST-21CC			18288	1660343	35
		2674_OXC6734	2011	OXC6734	UK	human	Campylobacter jejuni	Oxford	1	21	ST-21CC			18291	1705890	48
		2675_OXC6735	2011	OXC6735	UK	human	Campylobacter coli	Oxford	2	1145	ST-828CC			18292	1776484	51
		2676_OXC6738	2011	OXC6738	UK	human	Campylobacter coli	Oxford	2	2273	ST-828CC			18295	1746115	28
		2677_OXC6741	2011	OXC6741	UK	human	Campylobacter jejuni	Oxford	1	53	ST-21CC			18298	1696304	45
		2678_OXC6744	2011	OXC6744	UK	human	Campylobacter coli	Oxford	2	5813	ST-828CC			18301	1759961	74
		2679_OXC6745	2011	OXC6745	UK	human	Campylobacter jejuni	Oxford	1	21	ST-21CC			18302	1706008	56
		2680_OXC6751	2011	OXC6751	UK	human	Campylobacter jejuni	Oxford	1	2135	ST-21CC			18308	1723067	50
		2681_OXC6752	2011	OXC6752	UK	human	Campylobacter jejuni	Oxford	1	2135	ST-21CC			18309	1777914	129
		2682_OXC6761	2011	OXC6761	UK	human	Campylobacter coli	Oxford	2	827	ST-828CC			18318	1744639	40
		2683_OXC6763	2011	OXC6763	UK	human	Campylobacter jejuni	Oxford	1	50	ST-21CC			18320	1660926	43
		2684_OXC6764	2011	OXC6764	UK	human	Campylobacter jejuni	Oxford	1	21	ST-21CC			18321	1667656	42
		2685_OXC6765	2011	OXC6765	UK	human	Campylobacter coli	Oxford	2	832	ST-828CC			18322	1706397	31
		2686_OXC6766	2011	OXC6766	UK	human	Campylobacter jejuni	Oxford	1	262	ST-21CC			18323	1694048	40
		2687_OXC6779	2012	OXC6779	UK	human	Campylobacter jejuni	Oxford	1	53	ST-21CC			18336	1703824	43
		2688_OXC6781	2012	OXC6781	UK	human	Campylobacter jejuni	Oxford	1	2135	ST-21CC			18338	1772966	109
		2690_OXC6785	2012	OXC6785	UK	human	Campylobacter coli	Oxford	2	827	ST-828CC			18342	1759236	58
		2691_OXC6786	2011	OXC6786	UK	human	Campylobacter jejuni	Oxford	1	2135	ST-21CC			18343	1727859	73
		2692_OXC6789	2011	OXC6789	UK	human	Campylobacter jejuni	Oxford	1	53	ST-21CC			18346	1727387	117
		2693_OXC6791	2012	OXC6791	UK	human	Campylobacter jejuni	Oxford	1	21	ST-21CC			18348	1668177	44
		2694_OXC6797	2012	OXC6797	UK	human	Campylobacter jejuni	Oxford	1	45	ST-45CC			18354	1697071	35
		2695_OXC6798	2012	OXC6798	UK	human	Campylobacter jejuni	Oxford	1	4526	ST-21CC			18355	1671123	48
		2696_OXC6803	2012	OXC6803	UK	human	Campylobacter jejuni	Oxford	1	45	ST-45CC			18360	1603957	23
		2697_OXC6804	2012	OXC6804	UK	human	Campylobacter jejuni	Oxford	1	21	ST-21CC			18361	1706469	51
		2698_OXC6810	2012	OXC6810	UK	human	Campylobacter coli	Oxford	2	825	ST-828CC			18367	1727210	47
		2699_OXC6812	2012	OXC6812	UK	human	Campylobacter jejuni	Oxford	1	21	ST-21CC			18369	1705937	42
		2700_OXC6815	2012	OXC6815	UK	human	Campylobacter jejuni	Oxford	1	21	ST-21CC			18372	1742375	84
		2701_OXC6817	2012	OXC6817	UK	human	Campylobacter coli	Oxford	2	962	ST-828CC			18374	1685363	48
		2702_OXC6819	2012	OXC6819	UK	human	Campylobacter jejuni	Oxford	1	583	ST-45CC			18376	1651601	31
		2703_OXC6820	2012	OXC6820	UK	human	Campylobacter jejuni	Oxford	1	50	ST-21CC			18377	1664849	41
		2704_OXC6823	2012	OXC6823	UK	human	Campylobacter jejuni	Oxford	1	883	ST-21CC			18380	1668349	44
		2705_OXC6824	2012	OXC6824	UK	human	Campylobacter jejuni	Oxford	1	262	ST-21CC			18381	1693900	40
		2706_OXC6825	2012	OXC6825	UK	human	Campylobacter coli	Oxford	2	2183	ST-828CC			18382	1714112	53
		2707_OXC6833	2012	OXC6833	UK	human	Campylobacter jejuni	Oxford	1	104	ST-21CC			18389	1639323	39
		2708_OXC6932	2012	OXC6932	UK	human	Campylobacter jejuni	Oxford	1	50	ST-21CC			21106	1672324	45
		2709_OXC6933	2012	OXC6933	UK	human	Campylobacter coli	Oxford	2	827	ST-828CC			21107	1664925	38
		2710_OXC6937	2012	OXC6937	UK	human	Campylobacter coli	Oxford	2	3753	ST-828CC			21111	1680681	38
		2711_OXC6938	2012	OXC6938	UK	human	Campylobacter jejuni	Oxford	1	2109	ST-45CC			21112	1642820	32
		2712_OXC6941	2012	OXC6941	UK	human	Campylobacter jejuni	Oxford	1	53	ST-21CC			21115	1727349	82
		2713_OXC6945	2012	OXC6945	UK	human	Campylobacter jejuni	Oxford	1	21	ST-21CC			21119	1706392	48
		2714_OXC6946	2012	OXC6946	UK	human	Campylobacter jejuni	Oxford	1	50	ST-21CC			21120	1678193	52
		2715_OXC6948	2012	OXC6948	UK	human	Campylobacter jejuni	Oxford	1	21	ST-21CC			21122	1742756	45
		2716_OXC6949	2012	OXC6949	UK	human	Campylobacter jejuni	Oxford	1	50	ST-21CC			21123	1703708	35
		2717_OXC6953	2012	OXC6953	UK	human	Campylobacter jejuni	Oxford	1	21	ST-21CC			21127	1713057	43
		2718_OXC6956	2012	OXC6956	UK	human	Campylobacter jejuni	Oxford	1	50	ST-21CC			21130	1666009	33
		2719_OXC6959	2012	OXC6959	UK	human	Campylobacter jejuni	Oxford	1	5727	ST-21CC			21133	1745857	41
		2720_OXC6961	2012	OXC6961	UK	human	Campylobacter jejuni	Oxford	1	21	ST-21CC			21135	1669494	42
		2721_OXC6962	2012	OXC6962	UK	human	Campylobacter coli	Oxford	2	2273	ST-828CC			21136	1701253	26
		2722_OXC6964	2012	OXC6964	UK	human	Campylobacter jejuni	Oxford	1	50	ST-21CC			21138	1744565	43
		2724_OXC6979	2012	OXC6979	UK	human	Campylobacter jejuni	Oxford	1	21	ST-21CC			21152	1701065	44
		2725_OXC6981	2012	OXC6981	UK	human	Campylobacter jejuni	Oxford	1	44	ST-21CC			21154	1671746	29
		2726_OXC6984	2012	OXC6984	UK	human	Campylobacter coli	Oxford	2	1055	ST-828CC			21157	1746722	33
		2727_OXC6985	2012	OXC6985	UK	human	Campylobacter jejuni	Oxford	1	6135	ST-21CC			21158	1670332	49
		2729_OXC6988	2012	OXC6988	UK	human	Campylobacter jejuni	Oxford	1	5726	ST-21CC			21161	1784858	45
		2730_OXC6994	2012	OXC6994	UK	human	Campylobacter jejuni	Oxford	1	50	ST-21CC			21165	1668178	43
		2731_OXC6996	2012	OXC6996	UK	human	Campylobacter coli	Oxford	2	827	ST-828CC			21167	1661777	26
		2732_OXC6998	2012	OXC6998	UK	human	Campylobacter jejuni	Oxford	1	21	ST-21CC			21169	1668472	43
		2733_OXC7000	2012	OXC7000	UK	human	Campylobacter jejuni	Oxford	1	21	ST-21CC			21171	1668228	40
		2734_OXC7102	2012	OXC7102	UK	human	Campylobacter jejuni	Oxford	3	1191	ST-828CC			21184	3449114	144
		2735_OXC7103	2012	OXC7103	UK	human	Campylobacter jejuni	Oxford	1	45	ST-45CC			21185	1656348	51
		2736_OXC7104	2012	OXC7104	UK	human	Campylobacter jejuni	Oxford	1	6137	ST-21CC			21186	1704548	63
		2737_OXC7105	2012	OXC7105	UK	human	Campylobacter jejuni	Oxford	1	6137	ST-21CC			21187	1704452	72
		2738_OXC7110	2012	OXC7110	UK	human	Campylobacter coli	Oxford	2	1191	ST-828CC			21192	1834958	100
		2739_OXC7113	2012	OXC7113	UK	human	Campylobacter jejuni	Oxford	1	538	ST-45CC			21195	1594357	30
		2741_OXC7124	2012	OXC7124	UK	human	Campylobacter coli	Oxford	2	827	ST-828CC			21206	1665286	36
		2742_OXC7129	2012	OXC7129	UK	human	Campylobacter jejuni	Oxford	1	45	ST-45CC			21210	1659274	40
		2743_OXC7130	2012	OXC7130	UK	human	Campylobacter coli	Oxford	2	2183	ST-828CC			21211	1664309	33
		2744_OXC7131	2012	OXC7131	UK	human	Campylobacter coli	Oxford	2	828	ST-828CC			21212	1744577	54
		2745_OXC7132	2012	OXC7132	UK	human	Campylobacter jejuni	Oxford	1	50	ST-21CC			21213	1702390	44
		2746_OXC7134	2012	OXC7134	UK	human	Campylobacter jejuni	Oxford	1	21	ST-21CC			21215	1665646	48
		2747_OXC7136	2012	OXC7136	UK	human	Campylobacter jejuni	Oxford	1	21	ST-21CC			21217	1666834	53
		2749_OXC7140	2012	OXC7140	UK	human	Campylobacter jejuni	Oxford	1	21	ST-21CC			21221	1702826	47
		2750_OXC7141	2012	OXC7141	UK	human	Campylobacter jejuni	Oxford	1	44	ST-21CC			21222	1671635	30
		2751_OXC7142	2012	OXC7142	UK	human	Campylobacter jejuni	Oxford	1	21	ST-21CC			21223	1707900	50
		2752_OXC7147	2012	OXC7147	UK	human	Campylobacter jejuni	Oxford	1	21	ST-21CC			21228	1744239	41
		2753_OXC7148	2012	OXC7148	UK	human	Campylobacter jejuni	Oxford	1	822	ST-21CC			21229	1700250	85
		2754_OXC7150	2012	OXC7150	UK	human	Campylobacter jejuni	Oxford	1	44	ST-21CC			21231	1716895	41
		2755_OXC7153	2012	OXC7153	UK	human	Campylobacter jejuni	Oxford	1	21	ST-21CC			21234	1700508	95
		2756_OXC7154	2012	OXC7154	UK	human	Campylobacter coli	Oxford	2	828	ST-828CC			21235	1826208	82
		2757_OXC7160	2012	OXC7160	UK	human	Campylobacter jejuni	Oxford	1	19	ST-21CC			21241	1658763	45
		2758_OXC7163	2012	OXC7163	UK	human	Campylobacter jejuni	Oxford	1	19	ST-21CC			21244	1692538	45
		2759_OXC7164	2012	OXC7164	UK	human	Campylobacter coli	Oxford	2	827	ST-828CC			21245	1668068	32
		2760_OXC7167	2012	OXC7167	UK	human	Campylobacter jejuni	Oxford	1	6886	ST-45CC			21248	1608468	50
		2761_OXC7168	2012	OXC7168	UK	human	Campylobacter jejuni	Oxford	1	19	ST-21CC			21249	1664540	43
		2762_OXC7169	2012	OXC7169	UK	human	Campylobacter jejuni	Oxford	1	45	ST-45CC			21250	1621974	37
		2763_OXC6836	2012	OXC6836	UK	human	Campylobacter jejuni	Oxford	1	50	ST-21CC			21555	1660948	43
		2764_OXC6845	2012	OXC6845	UK	human	Campylobacter jejuni	Oxford	1	21	ST-21CC			21564	1770754	58
		2765_OXC6847	2012	OXC6847	UK	human	Campylobacter coli	Oxford	2	829	ST-828CC			21566	1724803	278
		2766_OXC6850	2012	OXC6850	UK	human	Campylobacter jejuni	Oxford	1	21	ST-21CC			21569	1705221	84
		2767_OXC6852	2012	OXC6852	UK	human	Campylobacter jejuni	Oxford	1	262	ST-21CC			21571	1648273	36
		2768_OXC6854	2012	OXC6854	UK	human	Campylobacter jejuni	Oxford	1	53	ST-21CC			21573	1727098	82
		2769_OXC6856	2012	OXC6856	UK	human	Campylobacter jejuni	Oxford	1	53	ST-21CC			21575	1694690	50
		2770_OXC6857	2012	OXC6857	UK	human	Campylobacter jejuni	Oxford	1	520	ST-21CC			21576	1723174	68
		2771_OXC6860	2012	OXC6860	UK	human	Campylobacter jejuni	Oxford	1	50	ST-21CC			21579	1661328	40
		2772_OXC6861	2012	OXC6861	UK	human	Campylobacter jejuni	Oxford	1	50	ST-21CC			21580	1702056	45
		2773_OXC6862	2012	OXC6862	UK	human	Campylobacter jejuni	Oxford	1	53	ST-21CC			21581	1695804	77
		2774_OXC6864	2012	OXC6864	UK	human	Campylobacter coli	Oxford	2	829	ST-828CC			21583	1649405	53
		2775_OXC6865	2012	OXC6865	UK	human	Campylobacter jejuni	Oxford	1	50	ST-21CC			21584	1712213	50
		2776_OXC6867	2012	OXC6867	UK	human	Campylobacter jejuni	Oxford	1	21	ST-21CC			21586	1667551	80
		2777_OXC6868	2012	OXC6868	UK	human	Campylobacter jejuni	Oxford	1	50	ST-21CC			21587	1702761	68
		2778_OXC6872	2012	OXC6872	UK	human	Campylobacter jejuni	Oxford	1	21	ST-21CC			21591	1703466	41
		2779_OXC6873	2012	OXC6873	UK	human	Campylobacter coli	Oxford	2	5349	ST-828CC			21592	1673131	51
		2780_OXC6876	2012	OXC6876	UK	human	Campylobacter jejuni	Oxford	1	53	ST-21CC			21595	1697821	52
		2781_OXC6879	2012	OXC6879	UK	human	Campylobacter jejuni	Oxford	1	21	ST-21CC			21598	1666159	68
		2782_OXC6886	2012	OXC6886	UK	human	Campylobacter jejuni	Oxford	1	21	ST-21CC			22082	1704873	52
		2783_OXC6892	2012	OXC6892	UK	human	Campylobacter jejuni	Oxford	1	21	ST-21CC			22087	1713068	60
		2784_OXC6894	2012	OXC6894	UK	human	Campylobacter jejuni	Oxford	1	45	ST-45CC			22089	1648650	33
		2785_OXC6895	2012	OXC6895	UK	human	Campylobacter jejuni	Oxford	1	45	ST-45CC			22090	1607188	45
		2787_OXC6900	2012	OXC6900	UK	human	Campylobacter jejuni	Oxford	1	50	ST-21CC			22095	1756404	80
		2788_OXC6901	2012	OXC6901	UK	human	Campylobacter coli	Oxford	2	827	ST-828CC			22096	1662447	32
		2789_OXC6909	2012	OXC6909	UK	human	Campylobacter jejuni	Oxford	1	21	ST-21CC			22104	1667061	40
		2790_OXC6916	2012	OXC6916	UK	human	Campylobacter jejuni	Oxford	1	45	ST-45CC			22111	1640855	63
		2791_OXC6920	2012	OXC6920	UK	human	Campylobacter coli	Oxford	2	827	ST-828CC			22115	1662847	22
		2792_OXC6922	2012	OXC6922	UK	human	Campylobacter jejuni	Oxford	1	50	ST-21CC			22117	1664871	48
		2793_OXC6924	2012	OXC6924	UK	human	Campylobacter jejuni	Oxford	1	883	ST-21CC			22119	1680054	90
		2794_OXC6927	2012	OXC6927	UK	human	Campylobacter jejuni	Oxford	1	53	ST-21CC			22122	1700337	102
		2795_OXC7002	2012	OXC7002	UK	human	Campylobacter jejuni	Oxford	1	21	ST-21CC			22189	1668194	53
		2796_OXC7014	2012	OXC7014	UK	human	Campylobacter jejuni	Oxford	1	45	ST-45CC			22201	1612595	34
		2797_OXC7015	2012	OXC7015	UK	human	Campylobacter jejuni	Oxford	1	50	ST-21CC			22202	1691320	63
		2798_OXC7018	2012	OXC7018	UK	human	Campylobacter jejuni	Oxford	1	45	ST-45CC			22205	1652032	33
		2799_OXC7020	2012	OXC7020	UK	human	Campylobacter jejuni	Oxford	1	50	ST-21CC			22207	1693606	63
		2800_OXC7025	2012	OXC7025	UK	human	Campylobacter jejuni	Oxford	1	45	ST-45CC			22212	1612764	32
		2801_OXC7026	2012	OXC7026	UK	human	Campylobacter jejuni	Oxford	1	2219	ST-45CC			22213	1617340	41
		2802_OXC7027	2012	OXC7027	UK	human	Campylobacter coli	Oxford	2	1016	ST-828CC			22214	1721648	49
		2803_OXC7029	2012	OXC7029	UK	human	Campylobacter jejuni	Oxford	1	50	ST-21CC			22215	1705725	40
		2804_OXC7031	2012	OXC7031	UK	human	Campylobacter jejuni	Oxford	1	883	ST-21CC			22217	1675329	46
		2805_OXC7032	2012	OXC7032	UK	human	Campylobacter jejuni	Oxford	1	583	ST-45CC			22218	1633441	32
		2806_OXC7035	2012	OXC7035	UK	human	Campylobacter jejuni	Oxford	1	883	ST-21CC			22221	1717571	52
		2807_OXC7037	2012	OXC7037	UK	human	Campylobacter jejuni	Oxford	1	21	ST-21CC			22223	1706588	42
		2808_OXC7041	2012	OXC7041	UK	human	Campylobacter jejuni	Oxford	1	50	ST-21CC			22226	1707223	51
		2809_OXC7046	2012	OXC7046	UK	human	Campylobacter jejuni	Oxford	1	2135	ST-21CC			22231	1775973	121
		2810_OXC7049	2012	OXC7049	UK	human	Campylobacter jejuni	Oxford	1	266	ST-21CC			22234	1659910	57
		2812_OXC7054	2012	OXC7054	UK	human	Campylobacter coli	Oxford	2	825	ST-828CC			22239	1731130	23
		2813_OXC7058	2012	OXC7058	UK	human	Campylobacter jejuni	Oxford	1	21	ST-21CC			22243	1697864	42
		2814_OXC7061	2012	OXC7061	UK	human	Campylobacter jejuni	Oxford	1	45	ST-45CC			22245	1610716	40
		2815_OXC7065	2012	OXC7065	UK	human	Campylobacter jejuni	Oxford	1	50	ST-21CC			22249	1702219	43
		2816_OXC7067	2012	OXC7067	UK	human	Campylobacter jejuni	Oxford	1	137	ST-45CC			22251	1601998	28
		2817_OXC7068	2012	OXC7068	UK	human	Campylobacter jejuni	Oxford	1	19	ST-21CC			22252	1696596	36
		2818_OXC7070	2012	OXC7070	UK	human	Campylobacter coli	Oxford	2	827	ST-828CC			22254	1665061	33
		2819_OXC7071	2012	OXC7071	UK	human	Campylobacter jejuni	Oxford	1	50	ST-21CC			22255	1673586	49
		2820_OXC7073	2012	OXC7073	UK	human	Campylobacter jejuni	Oxford	1	21	ST-21CC			22257	1660784	46
		2821_OXC7074	2012	OXC7074	UK	human	Campylobacter jejuni	Oxford	1	45	ST-45CC			22258	1612171	33
		2822_OXC7078	2012	OXC7078	UK	human	Campylobacter jejuni	Oxford	1	1949	ST-21CC			22262	1674770	43
		2823_OXC7080	2012	OXC7080	UK	human	Campylobacter jejuni	Oxford	1	50	ST-21CC			22264	1707451	48
		2825_OXC7083	2012	OXC7083	UK	human	Campylobacter coli	Oxford	2	855	ST-828CC			22267	1631286	41
		2826_OXC7084	2012	OXC7084	UK	human	Campylobacter jejuni	Oxford	1	21	ST-21CC			22268	1699968	61
		2827_OXC7090	2012	OXC7090	UK	human	Campylobacter jejuni	Oxford	1	45	ST-45CC			22272	1684935	39
		2828_OXC7091	2012	OXC7091	UK	human	Campylobacter jejuni	Oxford	1	262	ST-21CC			22273	1610884	40
		2829_OXC7093	2012	OXC7093	UK	human	Campylobacter jejuni	Oxford	1	11	ST-45CC			22275	1618040	51
		2830_OXC7097	2012	OXC7097	UK	human	Campylobacter coli	Oxford	2	827	ST-828CC			22279	1664376	36
		2831_OXC7099	2012	OXC7099	UK	human	Campylobacter jejuni	Oxford	1	45	ST-45CC			22281	1612661	38
		2832_OXC7089	2012	OXC7089	UK	human	Campylobacter jejuni	Oxford	1	53	ST-21CC			22660	1728075	88
		2833_OXC7170	2012	OXC7170	UK	human	Campylobacter jejuni	Oxford	1	137	ST-45CC			22661	1601439	22
		2834_OXC7173	2012	OXC7173	UK	human	Campylobacter jejuni	Oxford	1	44	ST-21CC			22664	1670483	33
		2836_OXC7179	2012	OXC7179	UK	human	Campylobacter jejuni	Oxford	1	45	ST-45CC			22670	1627967	33
		2837_OXC7185	2012	OXC7185	UK	human	Campylobacter jejuni	Oxford	1	45	ST-45CC			22676	1645804	53
		2838_OXC7186	2012	OXC7186	UK	human	Campylobacter jejuni	Oxford	1	45	ST-45CC			22677	1607153	48
		2839_OXC7187	2012	OXC7187	UK	human	Campylobacter jejuni	Oxford	1	21	ST-21CC			22678	1699168	41
		2840_OXC7188	2012	OXC7188	UK	human	Campylobacter jejuni	Oxford	1	50	ST-21CC			22679	1671388	66
		2841_OXC7190	2012	OXC7190	UK	human	Campylobacter jejuni	Oxford	1	21	ST-21CC			22681	1702899	45
		2842_OXC7195	2012	OXC7195	UK	human	Campylobacter jejuni	Oxford	1	21	ST-21CC			22686	1741964	42
		2843_OXC7199	2012	OXC7199	UK	human	Campylobacter coli	Oxford	2	827	ST-828CC			22690	1664158	28
		2844_OXC7200	2012	OXC7200	UK	human	Campylobacter coli	Oxford	2	829	ST-828CC			22691	1688118	35
		2845_OXC6605	2011	OXC6605	UK	human	Campylobacter jejuni	Oxford	1	21	ST-21CC			22905	1705682	52
		9442_OXC6544	2011	OXC6544	UK	human	Campylobacter jejuni	Oxford	1	1911				10935	1729214	37
		9454_OXC6545	2011	OXC6545	UK	human	Campylobacter jejuni	Oxford	1	658	ST-658CC			12880	1648390	20
		9455_OXC6546	2011	OXC6546	UK	human	Campylobacter jejuni	Oxford	1	449				12881	1771614	80
		9456_OXC6547	2011	OXC6547	UK	human	Campylobacter jejuni	Oxford	1	48	ST-48CC			12882	1642481	22
		9457_OXC6549	2011	OXC6549	UK	human	Campylobacter jejuni	Oxford	1	48	ST-48CC			12884	1646064	25
		9458_OXC6550	2011	OXC6550	UK	human	Campylobacter jejuni	Oxford	1	464	ST-464CC			12885	1831262	79
		9459_OXC6551	2011	OXC6551	UK	human	Campylobacter coli	Oxford	2	5755				12886	1768688	23
		9460_OXC6553	2011	OXC6553	UK	human	Campylobacter jejuni	Oxford	1	273	ST-206CC			12888	1751052	31
		9461_OXC6556	2011	OXC6556	UK	human	Campylobacter jejuni	Oxford	1	4811				12891	1690086	56
		9462_OXC6557	2011	OXC6557	UK	human	Campylobacter jejuni	Oxford	1	5756				12892	1725933	35
		9463_OXC6560	2011	OXC6560	UK	human	Campylobacter jejuni	Oxford	1	904	ST-607CC			12895	1764074	33
		9464_OXC6561	2011	OXC6561	UK	human	Campylobacter jejuni	Oxford	1	132	ST-508CC			12896	1682411	34
		9465_OXC6566	2011	OXC6566	UK	human	Campylobacter jejuni	Oxford	1	5	ST-353CC			12901	1726495	29
		9466_OXC6567	2011	OXC6567	UK	human	Campylobacter jejuni	Oxford	1	354	ST-354CC			12902	1743438	23
		9467_OXC6569	2011	OXC6569	UK	human	Campylobacter jejuni	Oxford	1	5597				12904	1630799	42
		9468_OXC6570	2011	OXC6570	UK	human	Campylobacter jejuni	Oxford	1	61	ST-61CC			12905	1651503	14
		9469_OXC6574	2011	OXC6574	UK	human	Campylobacter jejuni	Oxford	1	574	ST-574CC			12909	1753578	54
		9470_OXC6578	2011	OXC6578	UK	human	Campylobacter jejuni	Oxford	1	312	ST-658CC			12913	1633485	33
		9471_OXC6579	2011	OXC6579	UK	human	Campylobacter jejuni	Oxford	1	61	ST-61CC			12916	1613326	15
		9472_OXC6581	2011	OXC6581	UK	human	Campylobacter jejuni	Oxford	1	464	ST-464CC			12918	1782121	57
		9473_OXC6582	2011	OXC6582	UK	human	Campylobacter jejuni	Oxford	1	2030	ST-257CC			12919	1739101	24
		9474_OXC6583	2011	OXC6583	UK	human	Campylobacter jejuni	Oxford	1	257	ST-257CC			12920	1727654	23
		9475_OXC6584	2011	OXC6584	UK	human	Campylobacter jejuni	Oxford	1	5758	ST-353CC			12921	1810183	56
		9476_OXC6585	2011	OXC6585	UK	human	Campylobacter jejuni	Oxford	1	5	ST-353CC			12922	1692759	29
		9477_OXC6586	2011	OXC6586	UK	human	Campylobacter jejuni	Oxford	1	400	ST-353CC			12923	1739223	35
		9478_OXC6587	2011	OXC6587	UK	human	Campylobacter coli	Oxford	2	1009				12924	1694671	26
		9479_OXC6588	2011	OXC6588	UK	human	Campylobacter jejuni	Oxford	1	5	ST-353CC			12925	1715314	111
		9480_OXC6589	2011	OXC6589	UK	human	Campylobacter jejuni	Oxford	1	61	ST-61CC			12926	1625294	357
		9481_OXC6250	2011	OXC6250	UK	human	Campylobacter jejuni	Oxford	1	257	ST-257CC			16048	1680041	29
		9482_OXC6252	2011	OXC6252	UK	human	Campylobacter jejuni	Oxford	1	572	ST-206CC			16050	1676547	31
		9483_OXC6254	2011	OXC6254	UK	human	Campylobacter jejuni	Oxford	1	257	ST-257CC			16052	1708549	32
		9484_OXC6256	2011	OXC6256	UK	human	Campylobacter jejuni	Oxford	1	2274				16053	1806021	78
		9485_OXC6260	2011	OXC6260	UK	human	Campylobacter jejuni	Oxford	1	5	ST-353CC			16057	1723794	39
		9486_OXC6261	2011	OXC6261	UK	human	Campylobacter jejuni	Oxford	1	5717	ST-1034CC			16058	1616449	24
		9487_OXC6262	2011	OXC6262	UK	human	Campylobacter jejuni	Oxford	1	904	ST-607CC			16059	1782342	38
		9488_OXC6264	2011	OXC6264	UK	human	Campylobacter jejuni	Oxford	1	22	ST-22CC			16061	1679100	35
		9489_OXC6265	2011	OXC6265	UK	human	Campylobacter jejuni	Oxford	1	48	ST-48CC			16062	1685876	35
		9490_OXC6268	2011	OXC6268	UK	human	Campylobacter jejuni	Oxford	1	61	ST-61CC			16065	1689005	21
		9491_OXC6269	2011	OXC6269	UK	human	Campylobacter jejuni	Oxford	1	48	ST-48CC			16066	1715109	38
		9492_OXC6271	2011	OXC6271	UK	human	Campylobacter jejuni	Oxford	1	508	ST-508CC			16068	1650571	39
		9493_OXC6272	2011	OXC6272	UK	human	Campylobacter jejuni	Oxford	1	844	ST-48CC			16069	1687289	30
		9494_OXC6274	2011	OXC6274	UK	human	Campylobacter jejuni	Oxford	1	51	ST-443CC			16071	1638937	26
		9495_OXC6279	2011	OXC6279	UK	human	Campylobacter jejuni	Oxford	1	2258				16076	1644531	18
		9496_OXC6281	2011	OXC6281	UK	human	Campylobacter jejuni	Oxford	1	2274				16078	1824634	80
		9497_OXC6283	2011	OXC6283	UK	human	Campylobacter jejuni	Oxford	1	61	ST-61CC			16080	1650820	20
		9498_OXC6284	2011	OXC6284	UK	human	Campylobacter jejuni	Oxford	1	48	ST-48CC			16081	1685786	23
		9499_OXC6287	2011	OXC6287	UK	human	Campylobacter jejuni	Oxford	1	5718	ST-354CC			16084	1705921	30
		9500_OXC6288	2011	OXC6288	UK	human	Campylobacter jejuni	Oxford	1	464	ST-464CC			16085	1731989	47
		9501_OXC6290	2011	OXC6290	UK	human	Campylobacter jejuni	Oxford	1	257	ST-257CC			16087	1694672	22
		9502_OXC6291	2011	OXC6291	UK	human	Campylobacter jejuni	Oxford	1	2030	ST-257CC			16088	1730628	25
		9503_OXC6298	2011	OXC6298	UK	human	Campylobacter jejuni	Oxford	1	354	ST-354CC			16095	1743033	38
		9504_OXC6304	2011	OXC6304	UK	human	Campylobacter jejuni	Oxford	1	574	ST-574CC			16101	1735224	29
		9505_OXC6306	2011	OXC6306	UK	human	Campylobacter jejuni	Oxford	1	273	ST-206CC			16103	1703719	44
		9506_OXC6307	2011	OXC6307	UK	human	Campylobacter jejuni	Oxford	1	273	ST-206CC			16104	1703719	44
		9507_OXC6311	2011	OXC6311	UK	human	Campylobacter jejuni	Oxford	1	51	ST-443CC			16108	1699759	37
		9508_OXC6315	2011	OXC6315	UK	human	Campylobacter jejuni	Oxford	1	206	ST-206CC			16112	1715242	39
		9509_OXC6316	2011	OXC6316	UK	human	Campylobacter jejuni	Oxford	1	51	ST-443CC			16113	1707060	23
		9510_OXC6318	2011	OXC6318	UK	human	Campylobacter jejuni	Oxford	1	356	ST-353CC			16115	1721036	32
		9511_OXC6319	2011	OXC6319	UK	human	Campylobacter jejuni	Oxford	1	356	ST-353CC			16116	1709507	25
		9512_OXC6320	2011	OXC6320	UK	human	Campylobacter jejuni	Oxford	1	986				16117	1726132	36
		9513_OXC6322	2011	OXC6322	UK	human	Campylobacter jejuni	Oxford	1	2274				16119	1796186	42
		9514_OXC6323	2011	OXC6323	UK	human	Campylobacter jejuni	Oxford	1	574	ST-574CC			16120	1735357	24
		9515_OXC6327	2011	OXC6327	UK	human	Campylobacter jejuni	Oxford	1	3534				16124	1733548	39
		9516_OXC6328	2011	OXC6328	UK	human	Campylobacter jejuni	Oxford	1	48	ST-48CC			16125	1692468	28
		9517_OXC6332	2011	OXC6332	UK	human	Campylobacter jejuni	Oxford	1	677	ST-677CC			16129	1635999	35
		9518_OXC6333	2011	OXC6333	UK	human	Campylobacter jejuni	Oxford	1	42	ST-42CC			16130	1625827	31
		9519_OXC6341	2011	OXC6341	UK	human	Campylobacter jejuni	Oxford	1	904	ST-607CC			16138	1778052	37
		9520_OXC6342	2011	OXC6342	UK	human	Campylobacter jejuni	Oxford	1	51	ST-443CC			16139	1662294	21
		9521_OXC6344	2011	OXC6344	UK	human	Campylobacter jejuni	Oxford	1	257	ST-257CC			16141	1678493	24
		9522_OXC6346	2011	OXC6346	UK	human	Campylobacter jejuni	Oxford	1	61	ST-61CC			16143	1613868	19
		9523_OXC6348	2011	OXC6348	UK	human	Campylobacter jejuni	Oxford	1	81	ST-61CC			16145	1654244	26
		9524_OXC6349	2011	OXC6349	UK	human	Campylobacter jejuni	Oxford	1	933	ST-403CC			16146	1824093	41
		9525_OXC6350	2011	OXC6350	UK	human	Campylobacter jejuni	Oxford	1	42	ST-42CC			16147	1627018	29
		9526_OXC6352	2011	OXC6352	UK	human	Campylobacter jejuni	Oxford	1	464	ST-464CC			16149	1778124	45
		9527_OXC6353	2011	OXC6353	UK	human	Campylobacter jejuni	Oxford	1	5729				16150	1668809	31
		9528_OXC6354	2011	OXC6354	UK	human	Campylobacter jejuni	Oxford	1	48	ST-48CC			16151	1643637	25
		9529_OXC6356	2011	OXC6356	UK	human	Campylobacter jejuni	Oxford	1	464	ST-464CC			16153	1733974	57
		9530_OXC6357	2011	OXC6357	UK	human	Campylobacter jejuni	Oxford	1	51	ST-443CC			16154	1638440	24
		9531_OXC6359	2011	OXC6359	UK	human	Campylobacter jejuni	Oxford	1	904	ST-607CC			16156	1865470	43
		9532_OXC6360	2011	OXC6360	UK	human	Campylobacter jejuni	Oxford	1	2274				16157	1753310	40
		9533_OXC6361	2011	OXC6361	UK	human	Campylobacter jejuni	Oxford	1	574	ST-574CC			16158	1725313	41
		9534_OXC6362	2011	OXC6362	UK	human	Campylobacter jejuni	Oxford	1	257	ST-257CC			16159	1709071	27
		9535_OXC6363	2011	OXC6363	UK	human	Campylobacter jejuni	Oxford	1	658	ST-658CC			16160	1610183	21
		9536_OXC6364	2011	OXC6364	UK	human	Campylobacter jejuni	Oxford	1	132	ST-508CC			16161	1654649	31
		9537_OXC6366	2011	OXC6366	UK	human	Campylobacter jejuni	Oxford	1	51	ST-443CC			16163	1708636	19
		9538_OXC6368	2011	OXC6368	UK	human	Campylobacter jejuni	Oxford	1	52	ST-52CC			16165	1722341	31
		9539_OXC6369	2011	OXC6369	UK	human	Campylobacter jejuni	Oxford	1	267	ST-283CC			16166	1593625	24
		9540_OXC6373	2011	OXC6373	UK	human	Campylobacter jejuni	Oxford	1	267	ST-283CC			16170	1631125	27
		9541_OXC6374	2011	OXC6374	UK	human	Campylobacter jejuni	Oxford	1	5739				16171	1708446	36
		9542_OXC6375	2011	OXC6375	UK	human	Campylobacter jejuni	Oxford	1	257	ST-257CC			16172	1729744	21
		9543_OXC6381	2011	OXC6381	UK	human	Campylobacter jejuni	Oxford	1	523	ST-658CC			16178	1865348	57
		9544_OXC6382	2011	OXC6382	UK	human	Campylobacter jejuni	Oxford	1	572	ST-206CC			16179	1690843	41
		9545_OXC6387	2011	OXC6387	UK	human	Campylobacter jejuni	Oxford	1	227	ST-206CC			16184	1724615	24
		9546_OXC6389	2011	OXC6389	UK	human	Campylobacter jejuni	Oxford	1	475	ST-48CC			16186	1641226	27
		9547_OXC6390	2011	OXC6390	UK	human	Campylobacter jejuni	Oxford	1	257	ST-257CC			16187	1679385	27
		9548_OXC6391	2011	OXC6391	UK	human	Campylobacter jejuni	Oxford	1	574	ST-574CC			16188	1768635	157
		9549_OXC6395	2011	OXC6395	UK	human	Campylobacter coli	Oxford	5	1487	ST-1150CC			16192	1703816	34
		9550_OXC6396	2011	OXC6396	UK	human	Campylobacter jejuni	Oxford	1	51	ST-443CC			16193	1676312	25
		9551_OXC6397	2011	OXC6397	UK	human	Campylobacter jejuni	Oxford	1	122	ST-206CC			16194	1709882	27
		9552_OXC6401	2011	OXC6401	UK	human	Campylobacter jejuni	Oxford	1	257	ST-257CC			16196	1641754	26
		9553_OXC6402	2011	OXC6402	UK	human	Campylobacter jejuni	Oxford	1	61	ST-61CC			16197	1642050	20
		9554_OXC6403	2011	OXC6403	UK	human	Campylobacter jejuni	Oxford	1	48	ST-48CC			16198	1731751	32
		9555_OXC6404	2011	OXC6404	UK	human	Campylobacter jejuni	Oxford	1	2030	ST-257CC			16199	1732095	29
		9556_OXC6406	2011	OXC6406	UK	human	Campylobacter jejuni	Oxford	1	1947	ST-22CC			16201	1635983	27
		9557_OXC6407	2011	OXC6407	UK	human	Campylobacter jejuni	Oxford	1	257	ST-257CC			16202	1605225	14
		9558_OXC6408	2011	OXC6408	UK	human	Campylobacter jejuni	Oxford	1	585				16203	1670590	29
		9559_OXC6409	2011	OXC6409	UK	human	Campylobacter jejuni	Oxford	1	42	ST-42CC			16204	1584809	24
		9560_OXC6410	2011	OXC6410	UK	human	Campylobacter jejuni	Oxford	1	5728	ST-433CC			16205	1745731	55
		9561_OXC6411	2011	OXC6411	UK	human	Campylobacter jejuni	Oxford	1	48	ST-48CC			16206	1642131	27
		9562_OXC6412	2011	OXC6412	UK	human	Campylobacter jejuni	Oxford	1	257	ST-257CC			16207	1697977	21
		9563_OXC6413	2011	OXC6413	UK	human	Campylobacter jejuni	Oxford	1	429	ST-48CC			16208	1663323	19
		9564_OXC6414	2011	OXC6414	UK	human	Campylobacter jejuni	Oxford	1	22	ST-22CC			16209	1645254	27
		9565_OXC6415	2011	OXC6415	UK	human	Campylobacter jejuni	Oxford	1	42	ST-42CC			16210	1656991	30
		9566_OXC6417	2011	OXC6417	UK	human	Campylobacter jejuni	Oxford	1	42	ST-42CC			16212	1663268	27
		9567_OXC6418	2011	OXC6418	UK	human	Campylobacter jejuni	Oxford	1	354	ST-354CC			16213	1696127	27
		9568_OXC6421	2011	OXC6421	UK	human	Campylobacter jejuni	Oxford	1	48	ST-48CC			16216	1720991	22
		9569_OXC6422	2011	OXC6422	UK	human	Campylobacter jejuni	Oxford	1	572	ST-206CC			16217	1701768	35
		9570_OXC6423	2011	OXC6423	UK	human	Campylobacter jejuni	Oxford	1	464	ST-464CC			16218	1711381	47
		9571_OXC6425	2011	OXC6425	UK	human	Campylobacter coli	Oxford	2	4988				16220	1726279	41
		9572_OXC6427	2011	OXC6427	UK	human	Campylobacter jejuni	Oxford	1	2844	ST-460CC			16222	1762382	36
		9573_OXC6430	2011	OXC6430	UK	human	Campylobacter jejuni	Oxford	1	572	ST-206CC			16225	1702287	47
		9574_OXC6431	2011	OXC6431	UK	human	Campylobacter jejuni	Oxford	1	1709	ST-1034CC			16226	1658573	22
		9575_OXC6432	2011	OXC6432	UK	human	Campylobacter jejuni	Oxford	1	614	ST-52CC			16227	1763816	31
		9576_OXC6433	2011	OXC6433	UK	human	Campylobacter jejuni	Oxford	1	573	ST-573CC			16228	1815434	89
		9577_OXC6434	2011	OXC6434	UK	human	Campylobacter coli	Oxford	2	2195				16229	1736242	37
		9578_OXC6436	2011	OXC6436	UK	human	Campylobacter jejuni	Oxford	1	1044	ST-658CC			16231	1648566	22
		9579_OXC6438	2011	OXC6438	UK	human	Campylobacter jejuni	Oxford	1	5	ST-353CC			16233	1721896	26
		9580_OXC6440	2011	OXC6440	UK	human	Campylobacter jejuni	Oxford	1	51	ST-443CC			16234	1714115	22
		9581_OXC6441	2011	OXC6441	UK	human	Campylobacter jejuni	Oxford	1	52	ST-52CC			16235	1680456	26
		9582_OXC6442	2011	OXC6442	UK	human	Campylobacter coli	Oxford	2	5736				16236	1776666	51
		9583_OXC6446	2011	OXC6446	UK	human	Campylobacter jejuni	Oxford	1	3029				16239	1591790	30
		9584_OXC6450	2011	OXC6450	UK	human	Campylobacter jejuni	Oxford	1	257	ST-257CC			16243	1678590	27
		9585_OXC6451	2011	OXC6451	UK	human	Campylobacter jejuni	Oxford	1	354	ST-354CC			16244	1737157	34
		9586_OXC6453	2011	OXC6453	UK	human	Campylobacter jejuni	Oxford	1	61	ST-61CC			16245	1694887	18
		9587_OXC6454	2011	OXC6454	UK	human	Campylobacter jejuni	Oxford	1	572	ST-206CC			16246	1701677	42
		9588_OXC6455	2011	OXC6455	UK	human	Campylobacter jejuni	Oxford	1	5730	ST-353CC			16247	1823122	50
		9589_OXC6456	2011	OXC6456	UK	human	Campylobacter jejuni	Oxford	1	353	ST-353CC			16248	1738944	37
		9590_OXC6458	2011	OXC6458	UK	human	Campylobacter jejuni	Oxford	1	5731	ST-464CC			16250	1757326	61
		9591_OXC6463	2011	OXC6463	UK	human	Campylobacter jejuni	Oxford	1	1709	ST-1034CC			16255	1622788	26
		9592_OXC6465	2011	OXC6465	UK	human	Campylobacter jejuni	Oxford	1	572	ST-206CC			16257	1699840	46
		9593_OXC6466	2011	OXC6466	UK	human	Campylobacter jejuni	Oxford	1	904	ST-607CC			16258	1782248	40
		9594_OXC6467	2011	OXC6467	UK	human	Campylobacter jejuni	Oxford	1	2030	ST-257CC			16259	1732204	29
		9595_OXC6468	2011	OXC6468	UK	human	Campylobacter jejuni	Oxford	1	5732	ST-464CC			16260	1739554	51
		9596_OXC6469	2011	OXC6469	UK	human	Campylobacter jejuni	Oxford	1	2030	ST-257CC			16261	1731921	26
		9597_OXC6470	2011	OXC6470	UK	human	Campylobacter jejuni	Oxford	1	572	ST-206CC			16262	1673019	36
		9598_OXC6473	2011	OXC6473	UK	human	Campylobacter jejuni	Oxford	1	5	ST-353CC			16265	1690326	25
		9599_OXC6475	2011	OXC6475	UK	human	Campylobacter jejuni	Oxford	1	5136	ST-464CC			16267	1709616	46
		9600_OXC6477	2011	OXC6477	UK	human	Campylobacter jejuni	Oxford	1	572	ST-206CC			16269	1701023	45
		9601_OXC6478	2011	OXC6478	UK	human	Campylobacter jejuni	Oxford	1	5	ST-353CC			16270	1682430	33
		9602_OXC6480	2011	OXC6480	UK	human	Campylobacter jejuni	Oxford	1	1301	ST-692CC			16272	1570092	21
		9603_OXC6481	2011	OXC6481	UK	human	Campylobacter jejuni	Oxford	1	2361	ST-443CC			16273	1709487	20
		9604_OXC6482	2011	OXC6482	UK	human	Campylobacter jejuni	Oxford	1	220	ST-179CC			16274	1680914	43
		9605_OXC6484	2011	OXC6484	UK	human	Campylobacter jejuni	Oxford	1	403	ST-403CC			16276	1740668	41
		9606_OXC6486	2011	OXC6486	UK	human	Campylobacter jejuni	Oxford	1	2274				16278	1796498	42
		9607_OXC6487	2011	OXC6487	UK	human	Campylobacter jejuni	Oxford	1	48	ST-48CC			16279	1648640	20
		9608_OXC6488	2011	OXC6488	UK	human	Campylobacter jejuni	Oxford	1	48	ST-48CC			16280	1641795	31
		9609_OXC6490	2011	OXC6490	UK	human	Campylobacter jejuni	Oxford	1	61	ST-61CC			16282	1738642	23
		9610_OXC6491	2011	OXC6491	UK	human	Campylobacter jejuni	Oxford	1	257	ST-257CC			16283	1723551	29
		9611_OXC6492	2011	OXC6492	UK	human	Campylobacter jejuni	Oxford	1	1044	ST-658CC			16284	1646652	54
		9612_OXC6494	2011	OXC6494	UK	human	Campylobacter jejuni	Oxford	1	353	ST-353CC			16286	1732625	36
		9613_OXC6495	2011	OXC6495	UK	human	Campylobacter jejuni	Oxford	1	572	ST-206CC			16287	1709961	30
		9614_OXC6497	2011	OXC6497	UK	human	Campylobacter jejuni	Oxford	1	5	ST-353CC			16289	1720946	30
		9615_OXC6498	2011	OXC6498	UK	human	Campylobacter jejuni	Oxford	1	1709	ST-1034CC			16290	1723342	27
		9616_OXC6499	2011	OXC6499	UK	human	Campylobacter jejuni	Oxford	1	2030	ST-257CC			16291	1731607	25
		9617_OXC6501	2011	OXC6501	UK	human	Campylobacter jejuni	Oxford	1	48	ST-48CC			16293	1647514	29
		9618_OXC6503	2011	OXC6503	UK	human	Campylobacter jejuni	Oxford	1	51	ST-443CC			16295	1667245	28
		9619_OXC6506	2011	OXC6506	UK	human	Campylobacter jejuni	Oxford	1	1044	ST-658CC			16298	1640518	25
		9620_OXC6507	2011	OXC6507	UK	human	Campylobacter jejuni	Oxford	1	5	ST-353CC			16299	1726464	43
		9621_OXC6509	2011	OXC6509	UK	human	Campylobacter jejuni	Oxford	1	1040	ST-574CC			16301	1698349	29
		9622_OXC6510	2011	OXC6510	UK	human	Campylobacter jejuni	Oxford	1	267	ST-283CC			16302	1593267	24
		9623_OXC6511	2011	OXC6511	UK	human	Campylobacter jejuni	Oxford	1	267	ST-283CC			16303	1592811	24
		9624_OXC6512	2011	OXC6512	UK	human	Campylobacter jejuni	Oxford	1	42	ST-42CC			16304	1583806	33
		9625_OXC6517	2011	OXC6517	UK	human	Campylobacter jejuni	Oxford	1	354	ST-354CC			16309	1704243	30
		9626_OXC6518	2011	OXC6518	UK	human	Campylobacter jejuni	Oxford	1	354	ST-354CC			16310	1771310	47
		9627_OXC6520	2011	OXC6520	UK	human	Campylobacter jejuni	Oxford	1	5	ST-353CC			16312	1684746	24
		9628_OXC6522	2011	OXC6522	UK	human	Campylobacter jejuni	Oxford	1	206	ST-206CC			16314	1671580	28
		9629_OXC6525	2011	OXC6525	UK	human	Campylobacter jejuni	Oxford	1	122	ST-206CC			16317	1728101	32
		9630_OXC6526	2011	OXC6526	UK	human	Campylobacter jejuni	Oxford	1	990	ST-257CC			16318	1689939	27
		9631_OXC6528	2011	OXC6528	UK	human	Campylobacter jejuni	Oxford	1	5738				16320	1622918	32
		9632_OXC6529	2011	OXC6529	UK	human	Campylobacter jejuni	Oxford	1	354	ST-354CC			16321	1699394	31
		9633_OXC6532	2011	OXC6532	UK	human	Campylobacter jejuni	Oxford	1	273	ST-206CC			16324	1668346	26
		9634_OXC6533	2011	OXC6533	UK	human	Campylobacter jejuni	Oxford	1	658	ST-658CC			16325	1656551	19
		9635_OXC6534	2011	OXC6534	UK	human	Campylobacter jejuni	Oxford	1	122	ST-206CC			16326	1643373	23
		9636_OXC6535	2011	OXC6535	UK	human	Campylobacter jejuni	Oxford	1	22	ST-22CC			16327	1645393	39
		9637_OXC6540	2011	OXC6540	UK	human	Campylobacter jejuni	Oxford	1	587	ST-362CC			16332	1631022	31
		9638_OXC6541	2011	OXC6541	UK	human	Campylobacter jejuni	Oxford	1	5136	ST-464CC			16333	1716254	43
		9639_OXC6542	2011	OXC6542	UK	human	Campylobacter jejuni	Oxford	1	573	ST-573CC			16334	1818373	96
		9640_OXC6591	2011	OXC6591	UK	human	Campylobacter jejuni	Oxford	1	5	ST-353CC			16342	1722447	27
		9641_OXC6594	2011	OXC6594	UK	human	Campylobacter jejuni	Oxford	1	45	ST-45CC			16345	1618183	27
		9642_OXC6595	2011	OXC6595	UK	human	Campylobacter jejuni	Oxford	1	573	ST-573CC			16346	1819321	84
		9643_OXC6599	2011	OXC6599	UK	human	Campylobacter jejuni	Oxford	1	2314	ST-1034CC			16350	1622911	17
		9644_OXC6607	2011	OXC6607	UK	human	Campylobacter jejuni	Oxford	1	353	ST-353CC			16357	1681014	29
		9645_OXC6608	2011	OXC6608	UK	human	Campylobacter jejuni	Oxford	1	1073	ST-354CC			16358	1647514	21
		9646_OXC6609	2011	OXC6609	UK	human	Campylobacter jejuni	Oxford	1	51	ST-443CC			16359	1638942	24
		9647_OXC6611	2011	OXC6611	UK	human	Campylobacter jejuni	Oxford	1	353	ST-353CC			16361	1732146	34
		9648_OXC6612	2011	OXC6612	UK	human	Campylobacter jejuni	Oxford	1	257	ST-257CC			16362	1729977	19
		9649_OXC6618	2011	OXC6618	UK	human	Campylobacter jejuni	Oxford	1	1900	ST-658CC			16367	1685574	24
		9650_OXC6620	2011	OXC6620	UK	human	Campylobacter jejuni	Oxford	1	51	ST-443CC			16369	1675710	21
		9651_OXC6621	2011	OXC6621	UK	human	Campylobacter jejuni	Oxford	1	464	ST-464CC			16370	1811621	56
		9652_OXC6622	2011	OXC6622	UK	human	Campylobacter jejuni	Oxford	1	595	ST-353CC			16371	1741013	35
		9653_OXC6623	2011	OXC6623	UK	human	Campylobacter jejuni	Oxford	1	222	ST-206CC			16372	1750917	31
		9654_OXC6626	2011	OXC6626	UK	human	Campylobacter jejuni	Oxford	1	22	ST-22CC			16375	1616265	29
		9655_OXC6628	2011	OXC6628	UK	human	Campylobacter jejuni	Oxford	1	441	ST-441CC			16377	1634388	24
		9656_OXC6631	2011	OXC6631	UK	human	Campylobacter jejuni	Oxford	1	2401				16380	1745219	55
		9657_OXC6632	2011	OXC6632	UK	human	Campylobacter jejuni	Oxford	1	61	ST-61CC			16381	1689457	16
		9658_OXC6634	2011	OXC6634	UK	human	Campylobacter jejuni	Oxford	1	882				16383	1688230	40
		9659_OXC6635	2011	OXC6635	UK	human	Campylobacter jejuni	Oxford	1	5136	ST-464CC			16384	1708045	45
		9660_OXC6638	2011	OXC6638	UK	human	Campylobacter jejuni	Oxford	1	48	ST-48CC			16387	1684474	25
		9661_OXC6639	2011	OXC6639	UK	human	Campylobacter jejuni	Oxford	1	132	ST-508CC			16388	1648821	25
		9662_OXC6640	2011	OXC6640	UK	human	Campylobacter jejuni	Oxford	1	464	ST-464CC			16389	1829309	54
		9663_OXC6641	2011	OXC6641	UK	human	Campylobacter jejuni	Oxford	1	22	ST-22CC			16390	1619033	20
		9664_OXC6644	2011	OXC6644	UK	human	Campylobacter jejuni	Oxford	1	22	ST-22CC			18201	1619282	25
		9665_OXC6645	2011	OXC6645	UK	human	Campylobacter jejuni	Oxford	1	22	ST-22CC			18202	1619570	24
		9666_OXC6646	2011	OXC6646	UK	human	Campylobacter jejuni	Oxford	1	48	ST-48CC			18203	1648022	21
		9667_OXC6647	2011	OXC6647	UK	human	Campylobacter jejuni	Oxford	1	354	ST-354CC			18204	1754905	46
		9668_OXC6648	2011	OXC6648	UK	human	Campylobacter jejuni	Oxford	1	48	ST-48CC			18205	1681742	32
		9669_OXC6649	2011	OXC6649	UK	human	Campylobacter jejuni	Oxford	1	51	ST-443CC			18206	1676123	25
		9670_OXC6650	2011	OXC6650	UK	human	Campylobacter jejuni	Oxford	1	257	ST-257CC			18207	1723680	30
		9671_OXC6652	2011	OXC6652	UK	human	Campylobacter jejuni	Oxford	1	48	ST-48CC			18209	1680552	33
		9672_OXC6653	2011	OXC6653	UK	human	Campylobacter jejuni	Oxford	1	2844	ST-460CC			18210	1784024	64
		9673_OXC6654	2011	OXC6654	UK	human	Campylobacter jejuni	Oxford	1	257	ST-257CC			18211	1648628	23
		9674_OXC6655	2011	OXC6655	UK	human	Campylobacter jejuni	Oxford	1	991	ST-692CC			18212	1577697	38
		9675_OXC6657	2011	OXC6657	UK	human	Campylobacter jejuni	Oxford	1	464	ST-464CC			18214	1736499	53
		9676_OXC6659	2011	OXC6659	UK	human	Campylobacter coli	Oxford	6	1243				18216	1723732	39
		9677_OXC6660	2011	OXC6660	UK	human	Campylobacter jejuni	Oxford	1	508	ST-508CC			18217	1656685	28
		9678_OXC6661	2011	OXC6661	UK	human	Campylobacter jejuni	Oxford	1	273	ST-206CC			18218	1674587	23
		9679_OXC6662	2011	OXC6662	UK	human	Campylobacter jejuni	Oxford	1	5808	ST-460CC			18219	1714787	42
		9680_OXC6663	2011	OXC6663	UK	human	Campylobacter jejuni	Oxford	1	2844	ST-460CC			18220	1754731	44
		9681_OXC6668	2011	OXC6668	UK	human	Campylobacter jejuni	Oxford	1	51	ST-443CC			18225	1677307	28
		9682_OXC6674	2011	OXC6674	UK	human	Campylobacter jejuni	Oxford	1	441	ST-441CC			18231	1634732	32
		9683_OXC6675	2011	OXC6675	UK	human	Campylobacter jejuni	Oxford	1	986				18232	1737197	56
		9684_OXC6676	2011	OXC6676	UK	human	Campylobacter jejuni	Oxford	1	5809	ST-206CC			18233	1756712	37
		9685_OXC6679	2011	OXC6679	UK	human	Campylobacter jejuni	Oxford	1	658	ST-658CC			18236	1649255	25
		9686_OXC6680	2011	OXC6680	UK	human	Campylobacter jejuni	Oxford	1	574	ST-574CC			18237	1736284	27
		9687_OXC6683	2011	OXC6683	UK	human	Campylobacter jejuni	Oxford	1	270	ST-403CC			18240	1728301	39
		9688_OXC6686	2011	OXC6686	UK	human	Campylobacter jejuni	Oxford	1	4373				18243	1774997	123
		9689_OXC6687	2011	OXC6687	UK	human	Campylobacter jejuni	Oxford	1					18244	1864295	346
		9690_OXC6688	2011	OXC6688	UK	human	Campylobacter jejuni	Oxford	1	61	ST-61CC			18245	1651515	16
		9691_OXC6693	2011	OXC6693	UK	human	Campylobacter jejuni	Oxford	1	48	ST-48CC			18250	1710665	34
		9692_OXC6694	2011	OXC6694	UK	human	Campylobacter jejuni	Oxford	1	5136	ST-464CC			18251	1710238	48
		9693_OXC6695	2011	OXC6695	UK	human	Campylobacter jejuni	Oxford	1	441	ST-441CC			18252	1716532	38
		9694_OXC6696	2011	OXC6696	UK	human	Campylobacter jejuni	Oxford	1	257	ST-257CC			18253	1698689	23
		9695_OXC6697	2011	OXC6697	UK	human	Campylobacter jejuni	Oxford	1	862	ST-446CC			18254	1761912	30
		9696_OXC6698	2011	OXC6698	UK	human	Campylobacter jejuni	Oxford	1	354	ST-354CC			18255	1704706	31
		9697_OXC6699	2011	OXC6699	UK	human	Campylobacter jejuni	Oxford	1	1071				18256	1758790	48
		9698_OXC6700	2011	OXC6700	UK	human	Campylobacter jejuni	Oxford	1	48	ST-48CC			18257	1687394	26
		9699_OXC6701	2011	OXC6701	UK	human	Campylobacter jejuni	Oxford	1	464	ST-464CC			18258	1736367	60
		9700_OXC6704	2011	OXC6704	UK	human	Campylobacter jejuni	Oxford	1	356	ST-353CC			18261	1720433	34
		9701_OXC6707	2011	OXC6707	UK	human	Campylobacter jejuni	Oxford	1	5	ST-353CC			18264	1730913	35
		9702_OXC6708	2011	OXC6708	UK	human	Campylobacter jejuni	Oxford	1	22	ST-22CC			18265	1606312	25
		9703_OXC6709	2011	OXC6709	UK	human	Campylobacter jejuni	Oxford	1	2030	ST-257CC			18266	1738852	22
		9704_OXC6715	2011	OXC6715	UK	human	Campylobacter jejuni	Oxford	1	257	ST-257CC			18272	1687513	22
		9705_OXC6716	2011	OXC6716	UK	human	Campylobacter jejuni	Oxford	1	354	ST-354CC			18273	1766957	53
		9706_OXC6718	2011	OXC6718	UK	human	Campylobacter jejuni	Oxford	1	48	ST-48CC			18275	1683579	28
		9707_OXC6719	2011	OXC6719	UK	human	Campylobacter jejuni	Oxford	1	572	ST-206CC			18276	1642680	34
		9708_OXC6721	2011	OXC6721	UK	human	Campylobacter jejuni	Oxford	1	48	ST-48CC			18278	1693259	24
		9709_OXC6722	2011	OXC6722	UK	human	Campylobacter jejuni	Oxford	1	464	ST-464CC			18279	1703121	50
		9710_OXC6723	2011	OXC6723	UK	human	Campylobacter jejuni	Oxford	1	5819	ST-206CC			18280	1786081	30
		9711_OXC6724	2011	OXC6724	UK	human	Campylobacter jejuni	Oxford	1	257	ST-257CC			18281	1769602	31
		9712_OXC6726	2011	OXC6726	UK	human	Campylobacter jejuni	Oxford	1	51	ST-443CC			18283	1714638	17
		9713_OXC6729	2011	OXC6729	UK	human	Campylobacter jejuni	Oxford	1	1517	ST-354CC			18286	1647334	27
		9714_OXC6732	2011	OXC6732	UK	human	Campylobacter jejuni	Oxford	1	5812	ST-464CC			18289	1708728	45
		9715_OXC6733	2011	OXC6733	UK	human	Campylobacter jejuni	Oxford	1	5807				18290	1588604	29
		9716_OXC6736	2011	OXC6736	UK	human	Campylobacter jejuni	Oxford	1	257	ST-257CC			18293	1680291	27
		9717_OXC6737	2011	OXC6737	UK	human	Campylobacter jejuni	Oxford	1	52	ST-52CC			18294	1600026	26
		9718_OXC6739	2011	OXC6739	UK	human	Campylobacter jejuni	Oxford	1	122	ST-206CC			18296	1714971	26
		9719_OXC6740	2011	OXC6740	UK	human	Campylobacter jejuni	Oxford	1	403	ST-403CC			18297	1857210	59
		9720_OXC6742	2011	OXC6742	UK	human	Campylobacter jejuni	Oxford	1	52	ST-52CC			18299	1752341	36
		9721_OXC6743	2011	OXC6743	UK	human	Campylobacter jejuni	Oxford	1	354	ST-354CC			18300	1700826	28
		9722_OXC6746	2011	OXC6746	UK	human	Campylobacter jejuni	Oxford	1	574	ST-574CC			18303	1736592	30
		9723_OXC6747	2011	OXC6747	UK	human	Campylobacter jejuni	Oxford	1	990	ST-257CC			18304	1746182	30
		9724_OXC6748	2011	OXC6748	UK	human	Campylobacter jejuni	Oxford	1	5136	ST-464CC			18305	1710784	56
		9725_OXC6749	2011	OXC6749	UK	human	Campylobacter jejuni	Oxford	1	2030	ST-257CC			18306	1738503	24
		9726_OXC6750	2011	OXC6750	UK	human	Campylobacter jejuni	Oxford	1	824	ST-257CC			18307	1737002	54
		9727_OXC6753	2011	OXC6753	UK	human	Campylobacter jejuni	Oxford	1	354	ST-354CC			18310	1702156	50
		9728_OXC6754	2011	OXC6754	UK	human	Campylobacter jejuni	Oxford	1	122	ST-206CC			18311	1643335	26
		9729_OXC6755	2011	OXC6755	UK	human	Campylobacter jejuni	Oxford	1	22	ST-22CC			18312	1654989	34
		9730_OXC6756	2011	OXC6756	UK	human	Campylobacter jejuni	Oxford	1	464	ST-464CC			18313	1740878	49
		9731_OXC6757	2011	OXC6757	UK	human	Campylobacter jejuni	Oxford	1	5	ST-353CC			18314	1720423	27
		9732_OXC6759	2011	OXC6759	UK	human	Campylobacter jejuni	Oxford	1	51	ST-443CC			18316	1674657	22
		9733_OXC6760	2011	OXC6760	UK	human	Campylobacter jejuni	Oxford	1	257	ST-257CC			18317	1680257	26
		9734_OXC6762	2011	OXC6762	UK	human	Campylobacter coli	Oxford	2	5814				18319	1700657	63
		9735_OXC6767	2011	OXC6767	UK	human	Campylobacter jejuni	Oxford	1	464	ST-464CC			18324	1704477	55
		9736_OXC6768	2011	OXC6768	UK	human	Campylobacter jejuni	Oxford	1	2275	ST-52CC			18325	1789899	43
		9737_OXC6769	2011	OXC6769	UK	human	Campylobacter jejuni	Oxford	1	61	ST-61CC			18326	1650743	23
		9738_OXC6770	2011	OXC6770	UK	human	Campylobacter jejuni	Oxford	1	48	ST-48CC			18327	1641227	26
		9739_OXC6771	2011	OXC6771	UK	human	Campylobacter jejuni	Oxford	1	270	ST-403CC			18328	1769012	40
		9740_OXC6772	2011	OXC6772	UK	human	Campylobacter jejuni	Oxford	1	257	ST-257CC			18329	1743431	23
		9741_OXC6773	2011	OXC6773	UK	human	Campylobacter jejuni	Oxford	1	508	ST-508CC			18330	1696360	34
		9742_OXC6774	2011	OXC6774	UK	human	Campylobacter jejuni	Oxford	1	5136	ST-464CC			18331	1710351	49
		9743_OXC6776	2011	OXC6776	UK	human	Campylobacter jejuni	Oxford	1	5815	ST-353CC			18333	1757420	44
		9744_OXC6777	2011	OXC6777	UK	human	Campylobacter jejuni	Oxford	1	1301	ST-692CC			18334	1568341	28
		9745_OXC6778	2011	OXC6778	UK	human	Campylobacter jejuni	Oxford	1	464	ST-464CC			18335	1742003	48
		9746_OXC6780	2012	OXC6780	UK	human	Campylobacter jejuni	Oxford	1	464	ST-464CC			18337	1698028	49
		9747_OXC6783	2012	OXC6783	UK	human	Campylobacter jejuni	Oxford	1	2030	ST-257CC			18340	1738486	20
		9748_OXC6787	2011	OXC6787	UK	human	Campylobacter jejuni	Oxford	1	51	ST-443CC			18344	1663905	19
		9749_OXC6788	2011	OXC6788	UK	human	Campylobacter jejuni	Oxford	1	573	ST-573CC			18345	1812224	98
		9750_OXC6790	2011	OXC6790	UK	human	Campylobacter jejuni	Oxford	1	574	ST-574CC			18347	1739933	64
		9751_OXC6793	2012	OXC6793	UK	human	Campylobacter jejuni	Oxford	1	572	ST-206CC			18350	1642933	33
		9752_OXC6795	2012	OXC6795	UK	human	Campylobacter jejuni	Oxford	1	814	ST-661CC			18352	1784495	44
		9753_OXC6796	2012	OXC6796	UK	human	Campylobacter jejuni	Oxford	1	22	ST-22CC			18353	1686987	34
		9754_OXC6799	2012	OXC6799	UK	human	Campylobacter jejuni	Oxford	1	574	ST-574CC			18356	1737329	26
		9755_OXC6800	2012	OXC6800	UK	human	Campylobacter jejuni	Oxford	1	2146	ST-464CC			18357	1784804	52
		9756_OXC6801	2012	OXC6801	UK	human	Campylobacter jejuni	Oxford	1	354	ST-354CC			18358	1740847	30
		9757_OXC6802	2012	OXC6802	UK	human	Campylobacter jejuni	Oxford	1	2863	ST-354CC			18359	1739787	42
		9758_OXC6805	2012	OXC6805	UK	human	Campylobacter jejuni	Oxford	1	48	ST-48CC			18362	1640944	26
		9759_OXC6806	2012	OXC6806	UK	human	Campylobacter jejuni	Oxford	1	5816	ST-353CC			18363	1726109	39
		9760_OXC6807	2012	OXC6807	UK	human	Campylobacter jejuni	Oxford	1	464	ST-464CC			18364	1739686	42
		9761_OXC6808	2012	OXC6808	UK	human	Campylobacter jejuni	Oxford	1	61	ST-61CC			18365	1650826	20
		9762_OXC6809	2012	OXC6809	UK	human	Campylobacter jejuni	Oxford	1	574	ST-574CC			18366	1736030	35
		9763_OXC6811	2012	OXC6811	UK	human	Campylobacter jejuni	Oxford	1	5817	ST-1034CC			18368	1664642	39
		9764_OXC6813	2012	OXC6813	UK	human	Campylobacter jejuni	Oxford	1	464	ST-464CC			18370	1699627	55
		9765_OXC6814	2012	OXC6814	UK	human	Campylobacter jejuni	Oxford	1	356	ST-353CC			18371	1718723	25
		9766_OXC6816	2012	OXC6816	UK	human	Campylobacter jejuni	Oxford	1	257	ST-257CC			18373	1743507	22
		9767_OXC6818	2012	OXC6818	UK	human	Campylobacter jejuni	Oxford	1	356	ST-353CC			18375	1719354	31
		9768_OXC6821	2012	OXC6821	UK	human	Campylobacter jejuni	Oxford	1	574	ST-574CC			18378	1746978	30
		9769_OXC6826	2012	OXC6826	UK	human	Campylobacter jejuni	Oxford	1	267	ST-283CC			18383	1631168	25
		9770_OXC6827	2012	OXC6827	UK	human	Campylobacter jejuni	Oxford	1	42	ST-42CC			18384	1670086	42
		9771_OXC6828	2012	OXC6828	UK	human	Campylobacter jejuni	Oxford	1	464	ST-464CC			18385	1738602	52
		9772_OXC6830	2012	OXC6830	UK	human	Campylobacter jejuni	Oxford	1	5818				18386	1770932	45
		9773_OXC6831	2012	OXC6831	UK	human	Campylobacter jejuni	Oxford	1	2274				18387	1794696	48
		9774_OXC6832	2012	OXC6832	UK	human	Campylobacter jejuni	Oxford	1	436				18388	1610769	17
		9775_OXC6834	2012	OXC6834	UK	human	Campylobacter jejuni	Oxford	1	51	ST-443CC			18390	1675853	22
		9776_OXC6934	2012	OXC6934	UK	human	Campylobacter jejuni	Oxford	1	2033	ST-354CC			21108	1769748	33
		9777_OXC6935	2012	OXC6935	UK	human	Campylobacter jejuni	Oxford	1	5136	ST-464CC			21109	1710722	43
		9778_OXC6936	2012	OXC6936	UK	human	Campylobacter jejuni	Oxford	1	61	ST-61CC			21110	1644634	17
		9779_OXC6939	2012	OXC6939	UK	human	Campylobacter jejuni	Oxford	1	572	ST-206CC			21113	1706706	43
		9780_OXC6940	2012	OXC6940	UK	human	Campylobacter jejuni	Oxford	1	5136	ST-464CC			21114	1715598	37
		9781_OXC6942	2012	OXC6942	UK	human	Campylobacter jejuni	Oxford	1	429	ST-48CC			21116	1623628	30
		9782_OXC6943	2012	OXC6943	UK	human	Campylobacter jejuni	Oxford	1	464	ST-464CC			21117	1737449	49
		9783_OXC6944	2012	OXC6944	UK	human	Campylobacter jejuni	Oxford	1	986				21118	1737692	33
		9784_OXC6947	2012	OXC6947	UK	human	Campylobacter jejuni	Oxford	1	206	ST-206CC			21121	1686435	99
		9785_OXC6950	2012	OXC6950	UK	human	Campylobacter jejuni	Oxford	1	122	ST-206CC			21124	1643987	22
		9786_OXC6951	2012	OXC6951	UK	human	Campylobacter jejuni	Oxford	1	51	ST-443CC			21125	1775889	43
		9787_OXC6952	2012	OXC6952	UK	human	Campylobacter jejuni	Oxford	1	51	ST-443CC			21126	1628326	21
		9788_OXC6954	2012	OXC6954	UK	human	Campylobacter jejuni	Oxford	1	2850	ST-446CC			21128	1736437	35
		9789_OXC6955	2012	OXC6955	UK	human	Campylobacter jejuni	Oxford	1	5136	ST-464CC			21129	1716838	47
		9790_OXC6957	2012	OXC6957	UK	human	Campylobacter jejuni	Oxford	1	574	ST-574CC			21131	1738473	23
		9791_OXC6958	2012	OXC6958	UK	human	Campylobacter jejuni	Oxford	1	5136	ST-464CC			21132	1710663	41
		9792_OXC6960	2012	OXC6960	UK	human	Campylobacter jejuni	Oxford	1	4056	ST-607CC			21134	1773650	48
		9793_OXC6963	2012	OXC6963	UK	human	Campylobacter jejuni	Oxford	1	5794	ST-443CC			21137	1666019	25
		9794_OXC6965	2012	OXC6965	UK	human	Campylobacter jejuni	Oxford	1	573	ST-573CC			21139	1841618	92
		9795_OXC6966	2012	OXC6966	UK	human	Campylobacter jejuni	Oxford	1	22	ST-22CC			21140	1617331	28
		9796_OXC6967	2012	OXC6967	UK	human	Campylobacter jejuni	Oxford	1	257	ST-257CC			21141	1700571	17
		9797_OXC6968	2012	OXC6968	UK	human	Campylobacter jejuni	Oxford	1	5	ST-353CC			21142	1770526	21
		9798_OXC6969	2012	OXC6969	UK	human	Campylobacter jejuni	Oxford	1	5136	ST-464CC			21143	1716477	44
		9799_OXC6973	2012	OXC6973	UK	human	Campylobacter jejuni	Oxford	1	48	ST-48CC			21146	1650916	28
		9800_OXC6974	2012	OXC6974	UK	human	Campylobacter jejuni	Oxford	1	257	ST-257CC			21147	1698760	21
		9801_OXC6976	2012	OXC6976	UK	human	Campylobacter jejuni	Oxford	1	574	ST-574CC			21149	1738510	31
		9802_OXC6977	2012	OXC6977	UK	human	Campylobacter jejuni	Oxford	1	5	ST-353CC			21150	1792108	36
		9803_OXC6978	2012	OXC6978	UK	human	Campylobacter jejuni	Oxford	1	61	ST-61CC			21151	1612960	15
		9804_OXC6980	2012	OXC6980	UK	human	Campylobacter jejuni	Oxford	1	5136	ST-464CC			21153	1715132	48
		9805_OXC6982	2012	OXC6982	UK	human	Campylobacter jejuni	Oxford	1	257	ST-257CC			21155	1699623	22
		9806_OXC6983	2012	OXC6983	UK	human	Campylobacter jejuni	Oxford	1	48	ST-48CC			21156	1684123	25
		9807_OXC6989	2012	OXC6989	UK	human	Campylobacter jejuni	Oxford	1	2030	ST-257CC			21162	1732763	23
		9808_OXC6991	2012	OXC6991	UK	human	Campylobacter jejuni	Oxford	1	1038	ST-354CC			21163	1657212	31
		9809_OXC6992	2012	OXC6992	UK	human	Campylobacter jejuni	Oxford	1	48	ST-48CC			21164	1641586	25
		9810_OXC6997	2012	OXC6997	UK	human	Campylobacter jejuni	Oxford	1	6136				21168	1749023	39
		9811_OXC6999	2012	OXC6999	UK	human	Campylobacter jejuni	Oxford	1	257	ST-257CC			21170	1738528	18
		9812_OXC7001	2012	OXC7001	UK	human	Campylobacter jejuni	Oxford	1	51	ST-443CC			21172	1637204	21
		9813_OXC7101	2012	OXC7101	UK	human	Campylobacter jejuni	Oxford	1	356	ST-353CC			21183	1727968	53
		9814_OXC7106	2012	OXC7106	UK	human	Campylobacter jejuni	Oxford	1	257	ST-257CC			21188	1690603	19
		9815_OXC7107	2012	OXC7107	UK	human	Campylobacter jejuni	Oxford	1	42	ST-42CC			21189	1586344	18
		9816_OXC7108	2012	OXC7108	UK	human	Campylobacter jejuni	Oxford	1	572	ST-206CC			21190	1652271	27
		9817_OXC7109	2012	OXC7109	UK	human	Campylobacter jejuni	Oxford	1	572	ST-206CC			21191	1645374	33
		9818_OXC7111	2012	OXC7111	UK	human	Campylobacter jejuni	Oxford	1	48	ST-48CC			21193	1682817	28
		9819_OXC7112	2012	OXC7112	UK	human	Campylobacter jejuni	Oxford	1	48	ST-48CC			21194	1647070	27
		9820_OXC7114	2012	OXC7114	UK	human	Campylobacter jejuni	Oxford	1	48	ST-48CC			21196	1683638	28
		9821_OXC7115	2012	OXC7115	UK	human	Campylobacter jejuni	Oxford	1	48	ST-48CC			21197	1682062	26
		9822_OXC7116	2012	OXC7116	UK	human	Campylobacter jejuni	Oxford	1	5136	ST-464CC			21198	1752410	60
		9823_OXC7117	2012	OXC7117	UK	human	Campylobacter jejuni	Oxford	1	227	ST-206CC			21199	1674719	30
		9824_OXC7119	2012	OXC7119	UK	human	Campylobacter jejuni	Oxford	1	48	ST-48CC			21201	1691173	23
		9825_OXC7120	2012	OXC7120	UK	human	Campylobacter jejuni	Oxford	1	257	ST-257CC			21202	1687002	25
		9826_OXC7121	2012	OXC7121	UK	human	Campylobacter jejuni	Oxford	1	5136	ST-464CC			21203	1711585	40
		9827_OXC7122	2012	OXC7122	UK	human	Campylobacter jejuni	Oxford	1	48	ST-48CC			21204	1685203	30
		9828_OXC7123	2012	OXC7123	UK	human	Campylobacter jejuni	Oxford	1	573	ST-573CC			21205	1827600	81
		9829_OXC7125	2012	OXC7125	UK	human	Campylobacter jejuni	Oxford	1	2133				21207	1647724	19
		9830_OXC7127	2012	OXC7127	UK	human	Campylobacter jejuni	Oxford	1	5136	ST-464CC			21208	1710667	48
		9831_OXC7128	2012	OXC7128	UK	human	Campylobacter jejuni	Oxford	1	574	ST-574CC			21209	1738357	24
		9832_OXC7133	2012	OXC7133	UK	human	Campylobacter jejuni	Oxford	1	42	ST-42CC			21214	1586665	21
		9833_OXC7135	2012	OXC7135	UK	human	Campylobacter jejuni	Oxford	1	5136	ST-464CC			21216	1707778	47
		9834_OXC7138	2012	OXC7138	UK	human	Campylobacter jejuni	Oxford	1	257	ST-257CC			21219	1699630	24
		9835_OXC7139	2012	OXC7139	UK	human	Campylobacter jejuni	Oxford	1	48	ST-48CC			21220	1731007	24
		9836_OXC7143	2012	OXC7143	UK	human	Campylobacter jejuni	Oxford	1	48	ST-48CC			21224	1727856	29
		9837_OXC7144	2012	OXC7144	UK	human	Campylobacter jejuni	Oxford	1	267	ST-283CC			21225	1595088	26
		9838_OXC7145	2012	OXC7145	UK	human	Campylobacter jejuni	Oxford	1	6138				21226	1687911	25
		9839_OXC7146	2012	OXC7146	UK	human	Campylobacter jejuni	Oxford	1	257	ST-257CC			21227	1643409	26
		9840_OXC7149	2012	OXC7149	UK	human	Campylobacter jejuni	Oxford	1	877				21230	1777161	44
		9841_OXC7151	2012	OXC7151	UK	human	Campylobacter jejuni	Oxford	1	48	ST-48CC			21232	1642724	29
		9842_OXC7155	2012	OXC7155	UK	human	Campylobacter jejuni	Oxford	1	267	ST-283CC			21236	1595357	26
		9843_OXC7156	2012	OXC7156	UK	human	Campylobacter jejuni	Oxford	1	42	ST-42CC			21237	1586545	20
		9844_OXC7157	2012	OXC7157	UK	human	Campylobacter jejuni	Oxford	1	51	ST-443CC			21238	1670978	18
		9845_OXC7158	2012	OXC7158	UK	human	Campylobacter jejuni	Oxford	1	22	ST-22CC			21239	1646826	32
		9846_OXC7159	2012	OXC7159	UK	human	Campylobacter jejuni	Oxford	1	122	ST-206CC			21240	1682827	24
		9847_OXC7161	2012	OXC7161	UK	human	Campylobacter jejuni	Oxford	1	572	ST-206CC			21242	1712261	27
		9848_OXC7162	2012	OXC7162	UK	human	Campylobacter jejuni	Oxford	1	4776	ST-692CC			21243	1741090	64
		9849_OXC7165	2012	OXC7165	UK	human	Campylobacter jejuni	Oxford	1	48	ST-48CC			21246	1644523	29
		9850_OXC7166	2012	OXC7166	UK	human	Campylobacter jejuni	Oxford	1	5136	ST-464CC			21247	1710930	54
		9851_OXC6593	2011	OXC6593	UK	human	Campylobacter jejuni	Oxford	1	1709	ST-1034CC			21507	1616479	28
		9852_OXC6835	2012	OXC6835	UK	human	Campylobacter jejuni	Oxford	1	1044	ST-658CC			21554	1617873	22
		9853_OXC6837	2012	OXC6837	UK	human	Campylobacter jejuni	Oxford	1	48	ST-48CC			21556	1685125	45
		9854_OXC6838	2012	OXC6838	UK	human	Campylobacter jejuni	Oxford	1	574	ST-574CC			21557	1737871	23
		9855_OXC6839	2012	OXC6839	UK	human	Campylobacter jejuni	Oxford	1	464	ST-464CC			21558	1745951	42
		9856_OXC6840	2012	OXC6840	UK	human	Campylobacter jejuni	Oxford	1	122	ST-206CC			21559	1678992	44
		9857_OXC6841	2012	OXC6841	UK	human	Campylobacter jejuni	Oxford	1	5136	ST-464CC			21560	1710784	41
		9858_OXC6842	2012	OXC6842	UK	human	Campylobacter jejuni	Oxford	1	2274				21561	1796691	49
		9859_OXC6843	2012	OXC6843	UK	human	Campylobacter jejuni	Oxford	1	446	ST-446CC			21562	1756499	36
		9860_OXC6844	2012	OXC6844	UK	human	Campylobacter jejuni	Oxford	1	2118				21563	1768972	68
		9861_OXC6846	2012	OXC6846	UK	human	Campylobacter jejuni	Oxford	1	969	ST-354CC			21565	1729453	26
		9862_OXC6848	2012	OXC6848	UK	human	Campylobacter jejuni	Oxford	1	5136	ST-464CC			21567	1708390	56
		9863_OXC6849	2012	OXC6849	UK	human	Campylobacter jejuni	Oxford	1	464	ST-464CC			21568	1727557	76
		9864_OXC6851	2012	OXC6851	UK	human	Campylobacter jejuni	Oxford	1	353	ST-353CC			21570	1693901	45
		9865_OXC6853	2012	OXC6853	UK	human	Campylobacter jejuni	Oxford	1	5136	ST-464CC			21572	1708988	51
		9866_OXC6855	2012	OXC6855	UK	human	Campylobacter jejuni	Oxford	1	5	ST-353CC			21574	1725346	34
		9867_OXC6858	2012	OXC6858	UK	human	Campylobacter jejuni	Oxford	1	273	ST-206CC			21577	1706432	25
		9868_OXC6859	2012	OXC6859	UK	human	Campylobacter jejuni	Oxford	1	354	ST-354CC			21578	1702941	29
		9869_OXC6863	2012	OXC6863	UK	human	Campylobacter jejuni	Oxford	1	257	ST-257CC			21582	1692743	22
		9870_OXC6866	2012	OXC6866	UK	human	Campylobacter jejuni	Oxford	1	22	ST-22CC			21585	1613030	22
		9871_OXC6869	2012	OXC6869	UK	human	Campylobacter jejuni	Oxford	1	5246	ST-403CC			21588	1795247	42
		9872_OXC6870	2012	OXC6870	UK	human	Campylobacter jejuni	Oxford	1	48	ST-48CC			21589	1773258	37
		9873_OXC6871	2012	OXC6871	UK	human	Campylobacter jejuni	Oxford	1	5326				21590	1756859	48
		9874_OXC6874	2012	OXC6874	UK	human	Campylobacter jejuni	Oxford	1	446	ST-446CC			21593	1758217	39
		9875_OXC6875	2012	OXC6875	UK	human	Campylobacter jejuni	Oxford	1	446	ST-446CC			21594	1805182	58
		9876_OXC6877	2012	OXC6877	UK	human	Campylobacter jejuni	Oxford	1	354	ST-354CC			21596	1767626	56
		9877_OXC6878	2012	OXC6878	UK	human	Campylobacter jejuni	Oxford	1	573	ST-573CC			21597	1821819	79
		9878_OXC6880	2012	OXC6880	UK	human	Campylobacter jejuni	Oxford	1	257	ST-257CC			21599	1689927	35
		9879_OXC6881	2012	OXC6881	UK	human	Campylobacter jejuni	Oxford	1	48	ST-48CC			21600	1681528	31
		9880_OXC6882	2012	OXC6882	UK	human	Campylobacter jejuni	Oxford	1	61	ST-61CC			22078	1688822	17
		9881_OXC6883	2012	OXC6883	UK	human	Campylobacter jejuni	Oxford	1	985	ST-403CC			22079	1752908	39
		9882_OXC6884	2012	OXC6884	UK	human	Campylobacter jejuni	Oxford	1	267	ST-283CC			22080	1591129	22
		9883_OXC6885	2012	OXC6885	UK	human	Campylobacter jejuni	Oxford	1	354	ST-354CC			22081	1725465	37
		9884_OXC6887	2012	OXC6887	UK	human	Campylobacter jejuni	Oxford	1	22	ST-22CC			22083	1612781	24
		9885_OXC6888	2012	OXC6888	UK	human	Campylobacter jejuni	Oxford	1	22	ST-22CC			22084	1611064	28
		9886_OXC6890	2012	OXC6890	UK	human	Campylobacter jejuni	Oxford	1	574	ST-574CC			22085	1770770	60
		9887_OXC6891	2012	OXC6891	UK	human	Campylobacter jejuni	Oxford	1	572	ST-206CC			22086	1644531	27
		9888_OXC6893	2012	OXC6893	UK	human	Campylobacter jejuni	Oxford	1	257	ST-257CC			22088	1737839	21
		9889_OXC6897	2012	OXC6897	UK	human	Campylobacter jejuni	Oxford	1	2274				22092	1770394	49
		9890_OXC6898	2012	OXC6898	UK	human	Campylobacter jejuni	Oxford	1	574	ST-574CC			22093	1745242	36
		9891_OXC6899	2012	OXC6899	UK	human	Campylobacter jejuni	Oxford	1	22	ST-22CC			22094	1614022	40
		9892_OXC6902	2012	OXC6902	UK	human	Campylobacter jejuni	Oxford	1	22	ST-22CC			22097	1619072	28
		9893_OXC6903	2012	OXC6903	UK	human	Campylobacter jejuni	Oxford	1	492	ST-48CC			22098	1645814	27
		9894_OXC6904	2012	OXC6904	UK	human	Campylobacter jejuni	Oxford	1	48	ST-48CC			22099	1689727	24
		9895_OXC6905	2012	OXC6905	UK	human	Campylobacter jejuni	Oxford	1	48	ST-48CC			22100	1685516	27
		9896_OXC6906	2012	OXC6906	UK	human	Campylobacter jejuni	Oxford	1	4243	ST-443CC			22101	1718697	22
		9897_OXC6907	2012	OXC6907	UK	human	Campylobacter jejuni	Oxford	1	932	ST-403CC			22102	1722981	42
		9898_OXC6908	2012	OXC6908	UK	human	Campylobacter jejuni	Oxford	1	52	ST-52CC			22103	1680717	29
		9899_OXC6910	2012	OXC6910	UK	human	Campylobacter jejuni	Oxford	1	51	ST-443CC			22105	1639814	29
		9900_OXC6912	2012	OXC6912	UK	human	Campylobacter jejuni	Oxford	1	1962				22107	1658081	63
		9901_OXC6913	2012	OXC6913	UK	human	Campylobacter jejuni	Oxford	1	5	ST-353CC			22108	1686625	29
		9902_OXC6914	2012	OXC6914	UK	human	Campylobacter jejuni	Oxford	1	5136	ST-464CC			22109	1710619	46
		9903_OXC6915	2012	OXC6915	UK	human	Campylobacter jejuni	Oxford	1	354	ST-354CC			22110	1760379	61
		9904_OXC6917	2012	OXC6917	UK	human	Campylobacter jejuni	Oxford	1	48	ST-48CC			22112	1639410	44
		9905_OXC6918	2012	OXC6918	UK	human	Campylobacter jejuni	Oxford	1	48	ST-48CC			22113	1718522	33
		9906_OXC6919	2012	OXC6919	UK	human	Campylobacter jejuni	Oxford	1	51	ST-443CC			22114	1812908	41
		9907_OXC6921	2012	OXC6921	UK	human	Campylobacter jejuni	Oxford	1	814	ST-661CC			22116	1785130	47
		9908_OXC6923	2012	OXC6923	UK	human	Campylobacter jejuni	Oxford	1	5136	ST-464CC			22118	1702845	69
		9909_OXC6925	2012	OXC6925	UK	human	Campylobacter jejuni	Oxford	1	48	ST-48CC			22120	1684380	33
		9910_OXC6926	2012	OXC6926	UK	human	Campylobacter jejuni	Oxford	1	5136	ST-464CC			22121	1703879	70
		9911_OXC6928	2012	OXC6928	UK	human	Campylobacter jejuni	Oxford	1	5	ST-353CC			22123	1750068	60
		9912_OXC6929	2012	OXC6929	UK	human	Campylobacter jejuni	Oxford	1	22	ST-22CC			22124	1604135	29
		9913_OXC6930	2012	OXC6930	UK	human	Campylobacter jejuni	Oxford	1	4056	ST-607CC			22125	1765858	71
		9914_OXC7003	2012	OXC7003	UK	human	Campylobacter jejuni	Oxford	1	51	ST-443CC			22190	1635709	23
		9915_OXC7004	2012	OXC7004	UK	human	Campylobacter jejuni	Oxford	1	51	ST-443CC			22191	1637716	24
		9916_OXC7005	2012	OXC7005	UK	human	Campylobacter jejuni	Oxford	1	48	ST-48CC			22192	1687659	34
		9917_OXC7006	2012	OXC7006	UK	human	Campylobacter jejuni	Oxford	1	206	ST-206CC			22193	1748013	56
		9918_OXC7007	2012	OXC7007	UK	human	Campylobacter jejuni	Oxford	1	814	ST-661CC			22194	1717215	44
		9919_OXC7008	2012	OXC7008	UK	human	Campylobacter jejuni	Oxford	1	606	ST-460CC			22195	1846682	60
		9920_OXC7009	2012	OXC7009	UK	human	Campylobacter jejuni	Oxford	1	122	ST-206CC			22196	1644114	21
		9921_OXC7010	2012	OXC7010	UK	human	Campylobacter jejuni	Oxford	1	312	ST-658CC			22197	1632872	24
		9922_OXC7011	2012	OXC7011	UK	human	Campylobacter jejuni	Oxford	1	5136	ST-464CC			22198	1709542	50
		9923_OXC7012	2012	OXC7012	UK	human	Campylobacter jejuni	Oxford	1	48	ST-48CC			22199	1648880	26
		9924_OXC7013	2012	OXC7013	UK	human	Campylobacter jejuni	Oxford	1	436				22200	1679321	25
		9925_OXC7016	2012	OXC7016	UK	human	Campylobacter jejuni	Oxford	1	48	ST-48CC			22203	1732419	41
		9926_OXC7017	2012	OXC7017	UK	human	Campylobacter jejuni	Oxford	1	22	ST-22CC			22204	1692631	28
		9927_OXC7019	2012	OXC7019	UK	human	Campylobacter jejuni	Oxford	1	61	ST-61CC			22206	1612174	15
		9928_OXC7022	2012	OXC7022	UK	human	Campylobacter jejuni	Oxford	1	48	ST-48CC			22209	1684839	29
		9929_OXC7024	2012	OXC7024	UK	human	Campylobacter jejuni	Oxford	1	5	ST-353CC			22211	1728747	32
		9930_OXC7030	2012	OXC7030	UK	human	Campylobacter jejuni	Oxford	1	267	ST-283CC			22216	1594745	25
		9931_OXC7033	2012	OXC7033	UK	human	Campylobacter jejuni	Oxford	1	356	ST-353CC			22219	1679768	27
		9932_OXC7034	2012	OXC7034	UK	human	Campylobacter jejuni	Oxford	1	257	ST-257CC			22220	1692569	24
		9933_OXC7036	2012	OXC7036	UK	human	Campylobacter jejuni	Oxford	1	122	ST-206CC			22222	1682381	29
		9934_OXC7038	2012	OXC7038	UK	human	Campylobacter jejuni	Oxford	1	51	ST-443CC			22224	1636820	24
		9935_OXC7039	2012	OXC7039	UK	human	Campylobacter jejuni	Oxford	1	122	ST-206CC			22225	1644031	29
		9936_OXC7043	2012	OXC7043	UK	human	Campylobacter jejuni	Oxford	1	918	ST-48CC			22228	1679210	29
		9937_OXC7044	2012	OXC7044	UK	human	Campylobacter jejuni	Oxford	1	52	ST-52CC			22229	1639376	24
		9938_OXC7045	2012	OXC7045	UK	human	Campylobacter jejuni	Oxford	1	61	ST-61CC			22230	1613477	11
		9939_OXC7047	2012	OXC7047	UK	human	Campylobacter jejuni	Oxford	1	5	ST-353CC			22232	1758803	32
		9940_OXC7048	2012	OXC7048	UK	human	Campylobacter jejuni	Oxford	1	22	ST-22CC			22233	1641645	27
		9941_OXC7050	2012	OXC7050	UK	human	Campylobacter jejuni	Oxford	1	48	ST-48CC			22235	1645894	28
		9942_OXC7052	2012	OXC7052	UK	human	Campylobacter jejuni	Oxford	1	42	ST-42CC			22237	1630092	26
		9943_OXC7053	2012	OXC7053	UK	human	Campylobacter jejuni	Oxford	1	267	ST-283CC			22238	1592956	26
		9944_OXC7055	2012	OXC7055	UK	human	Campylobacter jejuni	Oxford	1					22240	1672378	30
		9945_OXC7056	2012	OXC7056	UK	human	Campylobacter jejuni	Oxford	1	273	ST-206CC			22241	1760754	27
		9946_OXC7057	2012	OXC7057	UK	human	Campylobacter jejuni	Oxford	1	464	ST-464CC			22242	1739560	61
		9947_OXC7060	2012	OXC7060	UK	human	Campylobacter jejuni	Oxford	1	267	ST-283CC			22244	1593159	25
		9948_OXC7062	2012	OXC7062	UK	human	Campylobacter jejuni	Oxford	1	5136	ST-464CC			22246	1759500	74
		9949_OXC7063	2012	OXC7063	UK	human	Campylobacter jejuni	Oxford	1	48	ST-48CC			22247	1685297	30
		9950_OXC7064	2012	OXC7064	UK	human	Campylobacter jejuni	Oxford	1	48	ST-48CC			22248	1690921	25
		9951_OXC7066	2012	OXC7066	UK	human	Campylobacter jejuni	Oxford	1	48	ST-48CC			22250	1685860	24
		9952_OXC7069	2012	OXC7069	UK	human	Campylobacter jejuni	Oxford	1	5	ST-353CC			22253	1728298	32
		9953_OXC7072	2012	OXC7072	UK	human	Campylobacter jejuni	Oxford	1	904	ST-607CC			22256	1790592	36
		9954_OXC7075	2012	OXC7075	UK	human	Campylobacter jejuni	Oxford	1	1076	ST-61CC			22259	1687261	36
		9955_OXC7076	2012	OXC7076	UK	human	Campylobacter jejuni	Oxford	1	2491				22260	1735298	67
		9956_OXC7077	2012	OXC7077	UK	human	Campylobacter jejuni	Oxford	1	3453				22261	1751714	76
		9957_OXC7079	2012	OXC7079	UK	human	Campylobacter jejuni	Oxford	1	574	ST-574CC			22263	1731543	40
		9958_OXC7081	2012	OXC7081	UK	human	Campylobacter jejuni	Oxford	1	48	ST-48CC			22265	1643656	34
		9959_OXC7085	2012	OXC7085	UK	human	Campylobacter jejuni	Oxford	1	22	ST-22CC			22269	1613151	24
		9960_OXC7086	2012	OXC7086	UK	human	Campylobacter jejuni	Oxford	1	267	ST-283CC			22270	1595062	20
		9961_OXC7087	2012	OXC7087	UK	human	Campylobacter jejuni	Oxford	1	51	ST-443CC			22271	1666050	22
		9962_OXC7092	2012	OXC7092	UK	human	Campylobacter jejuni	Oxford	1	447	ST-42CC			22274	1673874	24
		9963_OXC7095	2012	OXC7095	UK	human	Campylobacter jejuni	Oxford	1	677	ST-677CC			22277	1626499	32
		9964_OXC7096	2012	OXC7096	UK	human	Campylobacter jejuni	Oxford	1	257	ST-257CC			22278	1680978	27
		9965_OXC7098	2012	OXC7098	UK	human	Campylobacter jejuni	Oxford	1	574	ST-574CC			22280	1745486	32
		9966_OXC7100	2012	OXC7100	UK	human	Campylobacter jejuni	Oxford	1	273	ST-206CC			22282	1706871	22
		9967_OXC7171	2012	OXC7171	UK	human	Campylobacter jejuni	Oxford	1	5136	ST-464CC			22662	1783158	86
		9968_OXC7174	2012	OXC7174	UK	human	Campylobacter jejuni	Oxford	1	48	ST-48CC			22665	1643200	27
		9969_OXC7175	2012	OXC7175	UK	human	Campylobacter jejuni	Oxford	1	5136	ST-464CC			22666	1714775	44
		9970_OXC7176	2012	OXC7176	UK	human	Campylobacter jejuni	Oxford	1	48	ST-48CC			22667	1648409	28
		9971_OXC7178	2012	OXC7178	UK	human	Campylobacter jejuni	Oxford	1	22	ST-22CC			22669	1658928	26
		9972_OXC7180	2012	OXC7180	UK	human	Campylobacter jejuni	Oxford	1	658	ST-658CC			22671	1611102	22
		9973_OXC7181	2012	OXC7181	UK	human	Campylobacter jejuni	Oxford	1	48	ST-48CC			22672	1650359	25
		9974_OXC7182	2012	OXC7182	UK	human	Campylobacter jejuni	Oxford	1	122	ST-206CC			22673	1792965	31
		9975_OXC7183	2012	OXC7183	UK	human	Campylobacter jejuni	Oxford	1	464	ST-464CC			22674	1779101	53
		9976_OXC7184	2012	OXC7184	UK	human	Campylobacter jejuni	Oxford	1	5	ST-353CC			22675	1728572	26
		9977_OXC7189	2012	OXC7189	UK	human	Campylobacter jejuni	Oxford	1	52	ST-52CC			22680	1684319	29
		9978_OXC7191	2012	OXC7191	UK	human	Campylobacter jejuni	Oxford	1	42	ST-42CC			22682	1585774	23
		9979_OXC7192	2012	OXC7192	UK	human	Campylobacter jejuni	Oxford	1	5763	ST-1034CC			22683	1650803	42
		9980_OXC7193	2012	OXC7193	UK	human	Campylobacter jejuni	Oxford	1	122	ST-206CC			22684	1682843	24
		9981_OXC7194	2012	OXC7194	UK	human	Campylobacter jejuni	Oxford	1	42	ST-42CC			22685	1586908	23
		9982_OXC7196	2012	OXC7196	UK	human	Campylobacter jejuni	Oxford	1	257	ST-257CC			22687	1724851	24
		9983_OXC7197	2012	OXC7197	UK	human	Campylobacter jejuni	Oxford	1	49	ST-49CC			22688	1650457	27
		9984_OXC7198	2012	OXC7198	UK	human	Campylobacter jejuni	Oxford	1	267	ST-283CC			22689	1595090	25
		9985_OXC7201	2012	OXC7201	UK	human	Campylobacter jejuni	Oxford	1	1703	ST-443CC			22692	1705623	41
