# Supplementary material for: Local accessory gene sharing among Egyptian Campylobacter potentially promotes the spread of antimicrobial resistance
Source: Microb Genom. 2022 Jun 8;8(6):mgen000834. doi: 10.1099/mgen.0.000834 (PMC9455717; doi:10.1099/mgen.0.000834)
Supplement: Supplementary material 4 [file mgen-8-834-s004.xlsx]

## Sheet: Sheet1
Supplementary table S2: PITATE summary statistics for core and accessory genome characterisation
		# 5117 gene families in 1180 genomes.
		# 385 contain greater than one allele at the thresholds analysed.
		# 1023 contain fission/fusion events.
		# 605 contain duplication/loss.
		%isolates	#clusters	>1 allele	fission/fusion	multicopy
		0-10%	2902	134	209	26
		10-25%	499	112	198	61
		25-50%	154	76	77	48
		50-75%	77	20	57	30
		75-90%	125	23	88	47
		90-95%	24	1	17	17
		95-100%	1336	19	377	376
